# Supplementary material for: Enhanced antiviral defense against begomoviral infection in Nicotiana benthamiana through strategic utilization of fluorescent carbon quantum dots to activate plant immunity
Source: J Nanobiotechnology. 2024 Nov 14;22:707. doi: 10.1186/s12951-024-02994-4 (PMC11562592; doi:10.1186/s12951-024-02994-4)
Supplement: Supplementary file 1 — Supplementary Material 1 [file 12951_2024_2994_MOESM1_ESM.xls]

Isoform ID	Postion	Class Code	Gene Name	Compare Ref
MSTRG.8.1	Niben261Chr01[+]486844-495054	j	Niben261Chr01g0005002	Niben261Chr01g0005002.1
MSTRG.8.2	Niben261Chr01[+]486865-494928	j	Niben261Chr01g0005002	Niben261Chr01g0005002.1
MSTRG.11.1	Niben261Chr01[+]780539-796920	j	Niben261Chr01g0008001	Niben261Chr01g0008001.1
MSTRG.12.2	Niben261Chr01[+]812436-820593	j	Niben261Chr01g0008006	Niben261Chr01g0008006.1
MSTRG.12.1	Niben261Chr01[+]812436-820593	j	Niben261Chr01g0008006	Niben261Chr01g0008006.1
MSTRG.12.3	Niben261Chr01[+]812449-820497	j	Niben261Chr01g0008006	Niben261Chr01g0008006.1
MSTRG.14.1	Niben261Chr01[+]946620-948455	c	Niben261Chr01g0009001	Niben261Chr01g0009001.1
MSTRG.16.1	Niben261Chr01[+]1068052-1069590	j	Niben261Chr01g0010012	Niben261Chr01g0010012.1
MSTRG.28.1	Niben261Chr01[+]1449888-1451719	j	Niben261Chr01g0014008	Niben261Chr01g0014008.1
MSTRG.35.1	Niben261Chr01[+]1641403-1664477	j	Niben261Chr01g0016001	Niben261Chr01g0016001.1
MSTRG.35.2	Niben261Chr01[+]1641438-1664477	j	Niben261Chr01g0016001	Niben261Chr01g0016001.1
MSTRG.35.3	Niben261Chr01[+]1641452-1664448	j	Niben261Chr01g0016001	Niben261Chr01g0016001.1
MSTRG.37.1	Niben261Chr01[+]1719510-1722157	j	Niben261Chr01g0017010	Niben261Chr01g0017010.1
MSTRG.36.1	Niben261Chr01[+]1788400-1800256	j	Niben261Chr01g0018001	Niben261Chr01g0018001.1
MSTRG.36.3	Niben261Chr01[+]1797199-1800562	o	Niben261Chr01g0018001	Niben261Chr01g0018001.1
MSTRG.36.4	Niben261Chr01[+]1797240-1800230	o	Niben261Chr01g0018001	Niben261Chr01g0018001.1
MSTRG.39.1	Niben261Chr01[+]1815778-1828987	j	Niben261Chr01g0018028	Niben261Chr01g0018028.1
MSTRG.43.1	Niben261Chr01[+]1995726-2014011	j	Niben261Chr01g0020001	Niben261Chr01g0020001.1
MSTRG.43.2	Niben261Chr01[+]2009965-2013915	j	Niben261Chr01g0020001	Niben261Chr01g0020001.1
MSTRG.46.1	Niben261Chr01[+]2150142-2151779	u
MSTRG.50.1	Niben261Chr01[+]2304097-2305975	u
MSTRG.50.2	Niben261Chr01[+]2304104-2305933	u
MSTRG.50.3	Niben261Chr01[+]2304112-2305929	u
MSTRG.50.4	Niben261Chr01[+]2304198-2305936	u
MSTRG.54.1	Niben261Chr01[+]2900209-2911307	j	Niben261Chr01g0029003	Niben261Chr01g0029003.1
MSTRG.55.1	Niben261Chr01[+]2927637-2929449	u
MSTRG.56.1	Niben261Chr01[+]2952937-2954413	u
MSTRG.59.1	Niben261Chr01[+]3030800-3033979	o	Niben261Chr01g0030007	Niben261Chr01g0030007.1
MSTRG.59.3	Niben261Chr01[+]3030800-3039683	o	Niben261Chr01g0030008	Niben261Chr01g0030008.1
MSTRG.59.2	Niben261Chr01[+]3030800-3040595	o	Niben261Chr01g0030008	Niben261Chr01g0030008.1
MSTRG.59.4	Niben261Chr01[+]3030986-3040518	o	Niben261Chr01g0030008	Niben261Chr01g0030008.1
MSTRG.59.7	Niben261Chr01[+]3034218-3040642	o	Niben261Chr01g0030006	Niben261Chr01g0030006.1
MSTRG.59.6	Niben261Chr01[+]3034218-3040642	o	Niben261Chr01g0030008	Niben261Chr01g0030008.1
MSTRG.65.1	Niben261Chr01[+]3258236-3267154	j	Niben261Chr01g0032001	Niben261Chr01g0032001.1
MSTRG.65.2	Niben261Chr01[+]3258348-3267006	j	Niben261Chr01g0032001	Niben261Chr01g0032001.1
MSTRG.67.1	Niben261Chr01[+]3399522-3406271	j	Niben261Chr01g0034003	Niben261Chr01g0034003.1
MSTRG.67.2	Niben261Chr01[+]3399522-3406290	j	Niben261Chr01g0034003	Niben261Chr01g0034003.1
MSTRG.74.1	Niben261Chr01[+]3862819-3867974	j	Niben261Chr01g0038013	Niben261Chr01g0038013.1
MSTRG.76.2	Niben261Chr01[+]3872771-3879697	j	Niben261Chr01g0038002	Niben261Chr01g0038002.1
MSTRG.76.1	Niben261Chr01[+]3872771-3879714	j	Niben261Chr01g0038002	Niben261Chr01g0038002.1
MSTRG.76.4	Niben261Chr01[+]3872806-3878476	j	Niben261Chr01g0038002	Niben261Chr01g0038002.1
MSTRG.76.3	Niben261Chr01[+]3872806-3879714	j	Niben261Chr01g0038002	Niben261Chr01g0038002.1
MSTRG.85.1	Niben261Chr01[+]4616873-4620003	u
MSTRG.87.1	Niben261Chr01[+]4889887-4891849	u
MSTRG.99.2	Niben261Chr01[+]5701233-5705099	j	Niben261Chr01g0057001	Niben261Chr01g0057001.1
MSTRG.99.3	Niben261Chr01[+]5701800-5705099	j	Niben261Chr01g0057001	Niben261Chr01g0057001.1
MSTRG.100.1	Niben261Chr01[+]5710434-5711688	u
MSTRG.101.1	Niben261Chr01[+]5899311-5901366	u
MSTRG.108.1	Niben261Chr01[+]6383291-6387206	j	Niben261Chr01g0064025	Niben261Chr01g0064025.1
MSTRG.108.2	Niben261Chr01[+]6383292-6387206	j	Niben261Chr01g0064025	Niben261Chr01g0064025.1
MSTRG.109.2	Niben261Chr01[+]6495910-6498477	o	Niben261Chr01g0065001	Niben261Chr01g0065001.1
MSTRG.109.1	Niben261Chr01[+]6495910-6498477	o	Niben261Chr01g0065001	Niben261Chr01g0065001.1
MSTRG.109.3	Niben261Chr01[+]6495933-6498367	o	Niben261Chr01g0065001	Niben261Chr01g0065001.1
MSTRG.117.1	Niben261Chr01[+]7352384-7354137	c	Niben261Chr01g0073004	Niben261Chr01g0073004.1
MSTRG.120.1	Niben261Chr01[+]7558598-7559743	u
MSTRG.121.1	Niben261Chr01[+]7574108-7588003	j	Niben261Chr01g0076017	Niben261Chr01g0076017.1
MSTRG.121.2	Niben261Chr01[+]7574162-7590756	o	Niben261Chr01g0076017	Niben261Chr01g0076017.1
MSTRG.126.1	Niben261Chr01[+]8069968-8072310	j	Niben261Chr01g0080010	Niben261Chr01g0080010.1
MSTRG.127.1	Niben261Chr01[+]8087095-8089275	j	Niben261Chr01g0081001	Niben261Chr01g0081001.1
MSTRG.129.2	Niben261Chr01[+]8210108-8212461	o	Niben261Chr01g0082017	Niben261Chr01g0082017.1
MSTRG.129.1	Niben261Chr01[+]8210108-8212461	o	Niben261Chr01g0082017	Niben261Chr01g0082017.1
MSTRG.139.1	Niben261Chr01[+]8637158-8651013	u
MSTRG.140.1	Niben261Chr01[+]8668066-8672688	j	Niben261Chr01g0086006	Niben261Chr01g0086006.1
MSTRG.142.1	Niben261Chr01[+]9153414-9175137	j	Niben261Chr01g0091007	Niben261Chr01g0091007.1
MSTRG.146.3	Niben261Chr01[+]9369096-9373593	u
MSTRG.146.2	Niben261Chr01[+]9369096-9373980	u
MSTRG.146.1	Niben261Chr01[+]9369096-9374087	u
MSTRG.148.1	Niben261Chr01[+]9443164-9447245	u
MSTRG.151.1	Niben261Chr01[+]9613031-9613646	u
MSTRG.156.1	Niben261Chr01[+]10333720-10337822	u
MSTRG.159.1	Niben261Chr01[+]10812843-10815692	u
MSTRG.167.2	Niben261Chr01[+]11641875-11646785	j	Niben261Chr01g0116010	Niben261Chr01g0116010.1
MSTRG.167.1	Niben261Chr01[+]11641875-11646785	j	Niben261Chr01g0116010	Niben261Chr01g0116010.1
MSTRG.167.3	Niben261Chr01[+]11641881-11646785	j	Niben261Chr01g0116010	Niben261Chr01g0116010.1
MSTRG.170.1	Niben261Chr01[+]11851869-11852662	u
MSTRG.174.3	Niben261Chr01[+]12563306-12572761	j	Niben261Chr01g0125011	Niben261Chr01g0125011.1
MSTRG.174.2	Niben261Chr01[+]12563306-12572879	j	Niben261Chr01g0125011	Niben261Chr01g0125011.1
MSTRG.176.1	Niben261Chr01[+]12957801-12960293	u
MSTRG.176.2	Niben261Chr01[+]12957818-12960355	u
MSTRG.178.2	Niben261Chr01[+]13107128-13111696	j	Niben261Chr01g0131009	Niben261Chr01g0131009.1
MSTRG.178.3	Niben261Chr01[+]13107207-13111774	j	Niben261Chr01g0131009	Niben261Chr01g0131009.1
MSTRG.180.1	Niben261Chr01[+]13175604-13198425	u
MSTRG.180.2	Niben261Chr01[+]13175610-13192228	u
MSTRG.180.3	Niben261Chr01[+]13175615-13198345	u
MSTRG.182.1	Niben261Chr01[+]13280823-13283027	o	Niben261Chr01g0133006	Niben261Chr01g0133006.1
MSTRG.183.1	Niben261Chr01[+]13284720-13297715	j	Niben261Chr01g0133007	Niben261Chr01g0133007.1
MSTRG.183.2	Niben261Chr01[+]13284842-13297679	j	Niben261Chr01g0133007	Niben261Chr01g0133007.1
MSTRG.183.3	Niben261Chr01[+]13294763-13297737	c	Niben261Chr01g0133007	Niben261Chr01g0133007.1
MSTRG.188.1	Niben261Chr01[+]13825481-13833629	j	Niben261Chr01g0138011	Niben261Chr01g0138011.1
MSTRG.191.1	Niben261Chr01[+]13949811-13951757	u
MSTRG.196.1	Niben261Chr01[+]14135703-14141532	j	Niben261Chr01g0141014	Niben261Chr01g0141014.1
MSTRG.204.1	Niben261Chr01[+]14769161-14785073	u
MSTRG.204.2	Niben261Chr01[+]14769184-14770984	u
MSTRG.205.1	Niben261Chr01[+]14832262-14841876	u
MSTRG.209.1	Niben261Chr01[+]15106881-15107480	c	Niben261Chr01g0151009	Niben261Chr01g0151009.1
MSTRG.211.1	Niben261Chr01[+]15686168-15690421	u
MSTRG.215.1	Niben261Chr01[+]16225105-16230626	u
MSTRG.221.3	Niben261Chr01[+]16488659-16502990	j	Niben261Chr01g0165005	Niben261Chr01g0165005.1
MSTRG.221.2	Niben261Chr01[+]16488659-16502993	j	Niben261Chr01g0165005	Niben261Chr01g0165005.1
MSTRG.221.1	Niben261Chr01[+]16488659-16502993	j	Niben261Chr01g0165005	Niben261Chr01g0165005.1
MSTRG.221.4	Niben261Chr01[+]16488691-16502967	j	Niben261Chr01g0165005	Niben261Chr01g0165005.1
MSTRG.221.5	Niben261Chr01[+]16488709-16502967	j	Niben261Chr01g0165005	Niben261Chr01g0165005.1
MSTRG.224.1	Niben261Chr01[+]16584174-16588460	u
MSTRG.225.1	Niben261Chr01[+]16592004-16602234	j	Niben261Chr01g0166005	Niben261Chr01g0166005.1
MSTRG.227.1	Niben261Chr01[+]16709470-16712018	u
MSTRG.228.1	Niben261Chr01[+]16710667-16711540	u
MSTRG.241.3	Niben261Chr01[+]18055703-18060230	j	Niben261Chr01g0180002	Niben261Chr01g0180002.1
MSTRG.241.2	Niben261Chr01[+]18055703-18060281	j	Niben261Chr01g0180002	Niben261Chr01g0180002.1
MSTRG.241.4	Niben261Chr01[+]18055709-18060183	j	Niben261Chr01g0180002	Niben261Chr01g0180002.1
MSTRG.248.1	Niben261Chr01[+]19224961-19227191	o	Niben261Chr01g0192001	Niben261Chr01g0192001.1
MSTRG.250.1	Niben261Chr01[+]19315371-19316752	u
MSTRG.251.1	Niben261Chr01[+]19324261-19326478	u
MSTRG.252.1	Niben261Chr01[+]19549645-19552882	j	Niben261Chr01g0196008	Niben261Chr01g0196008.1
MSTRG.259.1	Niben261Chr01[+]19725187-19731629	j	Niben261Chr01g0197005	Niben261Chr01g0197005.1
MSTRG.261.1	Niben261Chr01[+]19965264-19966220	u
MSTRG.265.1	Niben261Chr01[+]20317916-20331051	j	Niben261Chr01g0203007	Niben261Chr01g0203007.1
MSTRG.266.1	Niben261Chr01[+]20350104-20363252	j	Niben261Chr01g0203008	Niben261Chr01g0203008.1
MSTRG.268.1	Niben261Chr01[+]20518769-20523969	j	Niben261Chr01g0205005	Niben261Chr01g0205005.1
MSTRG.273.1	Niben261Chr01[+]20911246-20913872	u
MSTRG.278.2	Niben261Chr01[+]21203468-21208315	j	Niben261Chr01g0212003	Niben261Chr01g0212003.1
MSTRG.278.1	Niben261Chr01[+]21203468-21208352	j	Niben261Chr01g0212003	Niben261Chr01g0212003.1
MSTRG.279.1	Niben261Chr01[+]21251583-21269194	j	Niben261Chr01g0213005	Niben261Chr01g0213005.1
MSTRG.279.2	Niben261Chr01[+]21251600-21254569	j	Niben261Chr01g0213005	Niben261Chr01g0213005.1
MSTRG.279.3	Niben261Chr01[+]21251600-21269194	j	Niben261Chr01g0213005	Niben261Chr01g0213005.1
MSTRG.279.4	Niben261Chr01[+]21254738-21269246	j	Niben261Chr01g0213005	Niben261Chr01g0213005.1
MSTRG.281.1	Niben261Chr01[+]21288882-21304197	u
MSTRG.283.1	Niben261Chr01[+]21671594-21673347	j	Niben261Chr01g0216003	Niben261Chr01g0216003.1
MSTRG.284.1	Niben261Chr01[+]21711346-21717310	j	Niben261Chr01g0217009	Niben261Chr01g0217009.1
MSTRG.286.1	Niben261Chr01[+]22049521-22056619	j	Niben261Chr01g0220007	Niben261Chr01g0220007.1
MSTRG.288.1	Niben261Chr01[+]22148061-22150636	u
MSTRG.288.2	Niben261Chr01[+]22148900-22150640	u
MSTRG.290.1	Niben261Chr01[+]22674363-22676785	u
MSTRG.291.1	Niben261Chr01[+]22954099-22960134	j	Niben261Chr01g0230001	Niben261Chr01g0230001.1
MSTRG.298.1	Niben261Chr01[+]23627525-23629917	j	Niben261Chr01g0236017	Niben261Chr01g0236017.1
MSTRG.300.1	Niben261Chr01[+]23906455-23911256	j	Niben261Chr01g0239005	Niben261Chr01g0239005.1
MSTRG.301.1	Niben261Chr01[+]24032936-24036087	u
MSTRG.310.1	Niben261Chr01[+]24694671-24700002	j	Niben261Chr01g0247015	Niben261Chr01g0247015.1
MSTRG.310.2	Niben261Chr01[+]24694763-24699910	j	Niben261Chr01g0247015	Niben261Chr01g0247015.1
MSTRG.323.1	Niben261Chr01[+]25643014-25644186	u
MSTRG.325.1	Niben261Chr01[+]25661312-25662484	u
MSTRG.327.1	Niben261Chr01[+]25933746-25935350	u
MSTRG.331.2	Niben261Chr01[+]26555811-26561197	u
MSTRG.331.1	Niben261Chr01[+]26555811-26561197	u
MSTRG.332.1	Niben261Chr01[+]26921245-26927331	j	Niben261Chr01g0269011	Niben261Chr01g0269011.1
MSTRG.338.1	Niben261Chr01[+]27289536-27290826	u
MSTRG.340.1	Niben261Chr01[+]27365775-27369822	j	Niben261Chr01g0273009	Niben261Chr01g0273009.1
MSTRG.342.2	Niben261Chr01[+]27482743-27493779	j	Niben261Chr01g0275008	Niben261Chr01g0275008.1
MSTRG.344.1	Niben261Chr01[+]27527646-27530361	u
MSTRG.348.1	Niben261Chr01[+]27948322-27951653	c	Niben261Chr01g0279004	Niben261Chr01g0279004.1
MSTRG.349.2	Niben261Chr01[+]27990152-27997220	j	Niben261Chr01g0280001	Niben261Chr01g0280001.1
MSTRG.349.4	Niben261Chr01[+]27991425-27997220	j	Niben261Chr01g0280001	Niben261Chr01g0280001.1
MSTRG.353.1	Niben261Chr01[+]28595155-28597929	u
MSTRG.355.1	Niben261Chr01[+]28623246-28624799	u
MSTRG.361.1	Niben261Chr01[+]29281369-29286612	j	Niben261Chr01g0292006	Niben261Chr01g0292006.1
MSTRG.361.2	Niben261Chr01[+]29281509-29285731	j	Niben261Chr01g0292006	Niben261Chr01g0292006.1
MSTRG.365.1	Niben261Chr01[+]29585604-29595740	j	Niben261Chr01g0296005	Niben261Chr01g0296005.1
MSTRG.367.1	Niben261Chr01[+]29673896-29677132	j	Niben261Chr01g0297001	Niben261Chr01g0297001.1
MSTRG.369.1	Niben261Chr01[+]29733773-29746876	u
MSTRG.372.1	Niben261Chr01[+]30316722-30319946	j	Niben261Chr01g0303004	Niben261Chr01g0303004.1
MSTRG.374.1	Niben261Chr01[+]30432079-30437600	j	Niben261Chr01g0304001	Niben261Chr01g0304001.1
MSTRG.377.3	Niben261Chr01[+]30681285-30687774	j	Niben261Chr01g0307011	Niben261Chr01g0307011.1
MSTRG.377.2	Niben261Chr01[+]30681285-30688033	j	Niben261Chr01g0307011	Niben261Chr01g0307011.1
MSTRG.387.1	Niben261Chr01[+]31858929-31859755	u
MSTRG.388.1	Niben261Chr01[+]31882716-31884906	u
MSTRG.391.1	Niben261Chr01[+]32267457-32284843	u
MSTRG.391.2	Niben261Chr01[+]32267473-32284843	u
MSTRG.391.3	Niben261Chr01[+]32267475-32277564	u
MSTRG.391.4	Niben261Chr01[+]32267475-32282528	u
MSTRG.391.5	Niben261Chr01[+]32267484-32284751	u
MSTRG.391.6	Niben261Chr01[+]32267490-32277448	u
MSTRG.395.1	Niben261Chr01[+]32287566-32310285	o	Niben261Chr01g0323001	Niben261Chr01g0323001.1
MSTRG.395.3	Niben261Chr01[+]32287569-32310286	o	Niben261Chr01g0323001	Niben261Chr01g0323001.1
MSTRG.395.4	Niben261Chr01[+]32287570-32310294	o	Niben261Chr01g0323001	Niben261Chr01g0323001.1
MSTRG.395.5	Niben261Chr01[+]32287576-32310286	o	Niben261Chr01g0323001	Niben261Chr01g0323001.1
MSTRG.393.1	Niben261Chr01[+]32352802-32355682	u
MSTRG.393.2	Niben261Chr01[+]32352819-32355682	u
MSTRG.399.1	Niben261Chr01[+]32502371-32521105	j	Niben261Chr01g0325012	Niben261Chr01g0325012.1
MSTRG.402.1	Niben261Chr01[+]32631085-32634054	u
MSTRG.406.1	Niben261Chr01[+]32641119-32663000	u
MSTRG.403.1	Niben261Chr01[+]32793310-32796405	j	Niben261Chr01g0328001	Niben261Chr01g0328001.1
MSTRG.409.1	Niben261Chr01[+]33040439-33041584	u
MSTRG.410.1	Niben261Chr01[+]33059501-33060844	u
MSTRG.421.1	Niben261Chr01[+]34447942-34478191	j	Niben261Chr01g0344008	Niben261Chr01g0344008.1
MSTRG.423.1	Niben261Chr01[+]34793988-34801929	j	Niben261Chr01g0348003	Niben261Chr01g0348003.1
MSTRG.425.1	Niben261Chr01[+]34914552-34919744	j	Niben261Chr01g0349002	Niben261Chr01g0349002.1
MSTRG.425.2	Niben261Chr01[+]34914556-34919744	j	Niben261Chr01g0349002	Niben261Chr01g0349002.1
MSTRG.425.3	Niben261Chr01[+]34914586-34919741	j	Niben261Chr01g0349002	Niben261Chr01g0349002.1
MSTRG.427.1	Niben261Chr01[+]34943494-34950986	j	Niben261Chr01g0349011	Niben261Chr01g0349011.1
MSTRG.435.1	Niben261Chr01[+]35167018-35170927	c	Niben261Chr01g0351001	Niben261Chr01g0351001.1
MSTRG.433.1	Niben261Chr01[+]35422085-35424144	u
MSTRG.454.1	Niben261Chr01[+]37416508-37418912	u
MSTRG.454.2	Niben261Chr01[+]37416511-37418568	u
MSTRG.454.3	Niben261Chr01[+]37416525-37418912	u
MSTRG.454.4	Niben261Chr01[+]37416553-37418873	u
MSTRG.456.1	Niben261Chr01[+]37905921-37907297	u
MSTRG.459.1	Niben261Chr01[+]38151186-38152538	u
MSTRG.461.1	Niben261Chr01[+]38455428-38457546	u
MSTRG.463.1	Niben261Chr01[+]38523114-38525461	u
MSTRG.463.2	Niben261Chr01[+]38523117-38525319	u
MSTRG.466.1	Niben261Chr01[+]38745119-38753839	j	Niben261Chr01g0387015	Niben261Chr01g0387015.1
MSTRG.466.2	Niben261Chr01[+]38745137-38753675	j	Niben261Chr01g0387015	Niben261Chr01g0387015.1
MSTRG.466.3	Niben261Chr01[+]38745515-38753718	j	Niben261Chr01g0387015	Niben261Chr01g0387015.1
MSTRG.467.1	Niben261Chr01[+]38755494-38758060	j	Niben261Chr01g0387015	Niben261Chr01g0387015.1
MSTRG.472.1	Niben261Chr01[+]39138507-39140469	j	Niben261Chr01g0391006	Niben261Chr01g0391006.1
MSTRG.473.1	Niben261Chr01[+]39178865-39187231	j	Niben261Chr01g0392003	Niben261Chr01g0392003.1
MSTRG.479.1	Niben261Chr01[+]39464923-39486371	j	Niben261Chr01g0394002	Niben261Chr01g0394002.1
MSTRG.479.2	Niben261Chr01[+]39479091-39486366	c	Niben261Chr01g0394002	Niben261Chr01g0394002.1
MSTRG.481.1	Niben261Chr01[+]39527496-39528399	u
MSTRG.481.2	Niben261Chr01[+]39527559-39528259	u
MSTRG.484.1	Niben261Chr01[+]39619264-39620979	u
MSTRG.484.2	Niben261Chr01[+]39619291-39620974	u
MSTRG.484.3	Niben261Chr01[+]39619293-39620979	u
MSTRG.484.4	Niben261Chr01[+]39619297-39620933	u
MSTRG.486.2	Niben261Chr01[+]39724819-39727781	j	Niben261Chr01g0397005	Niben261Chr01g0397005.1
MSTRG.493.1	Niben261Chr01[+]40182096-40187425	j	Niben261Chr01g0401023	Niben261Chr01g0401023.1
MSTRG.496.1	Niben261Chr01[+]40429558-40431651	u
MSTRG.499.1	Niben261Chr01[+]40626691-40631709	j	Niben261Chr01g0406023	Niben261Chr01g0406023.1
MSTRG.499.2	Niben261Chr01[+]40626744-40631819	j	Niben261Chr01g0406023	Niben261Chr01g0406023.1
MSTRG.499.3	Niben261Chr01[+]40626746-40631802	j	Niben261Chr01g0406023	Niben261Chr01g0406023.1
MSTRG.504.1	Niben261Chr01[+]41185738-41192644	j	Niben261Chr01g0412003	Niben261Chr01g0412003.1
MSTRG.505.2	Niben261Chr01[+]41276121-41282009	j	Niben261Chr01g0412004	Niben261Chr01g0412004.1
MSTRG.506.1	Niben261Chr01[+]41283167-41290349	j	Niben261Chr01g0413014	Niben261Chr01g0413014.1
MSTRG.512.1	Niben261Chr01[+]41817032-41824466	j	Niben261Chr01g0418002	Niben261Chr01g0418002.1
MSTRG.515.1	Niben261Chr01[+]41838659-41847537	u
MSTRG.517.1	Niben261Chr01[+]41902155-41907630	j	Niben261Chr01g0419004	Niben261Chr01g0419004.1
MSTRG.517.2	Niben261Chr01[+]41902167-41907725	j	Niben261Chr01g0419004	Niben261Chr01g0419004.1
MSTRG.517.4	Niben261Chr01[+]41906175-41907569	j	Niben261Chr01g0419004	Niben261Chr01g0419004.1
MSTRG.518.1	Niben261Chr01[+]42034683-42037910	u
MSTRG.524.1	Niben261Chr01[+]42538438-42542400	j	Niben261Chr01g0425008	Niben261Chr01g0425008.1
MSTRG.530.1	Niben261Chr01[+]42714319-42722284	u
MSTRG.530.3	Niben261Chr01[+]42714321-42722187	u
MSTRG.530.2	Niben261Chr01[+]42714321-42722284	u
MSTRG.530.4	Niben261Chr01[+]42714331-42722266	u
MSTRG.530.5	Niben261Chr01[+]42720852-42722186	u
MSTRG.533.1	Niben261Chr01[+]43008338-43018425	j	Niben261Chr01g0430007	Niben261Chr01g0430007.1
MSTRG.533.2	Niben261Chr01[+]43008346-43018360	j	Niben261Chr01g0430007	Niben261Chr01g0430007.1
MSTRG.536.1	Niben261Chr01[+]43237905-43239771	u
MSTRG.536.2	Niben261Chr01[+]43237908-43243862	u
MSTRG.538.1	Niben261Chr01[+]43273439-43331720	j	Niben261Chr01g0433006	Niben261Chr01g0433006.1
MSTRG.538.2	Niben261Chr01[+]43322600-43331740	j	Niben261Chr01g0433006	Niben261Chr01g0433006.1
MSTRG.542.1	Niben261Chr01[+]43834797-43842068	u
MSTRG.543.1	Niben261Chr01[+]43948839-43950257	u
MSTRG.543.2	Niben261Chr01[+]43948845-43950257	u
MSTRG.550.2	Niben261Chr01[+]44190543-44194480	j	Niben261Chr01g0442013	Niben261Chr01g0442013.1
MSTRG.552.1	Niben261Chr01[+]44198475-44208158	j	Niben261Chr01g0442006	Niben261Chr01g0442006.1
MSTRG.553.1	Niben261Chr01[+]44319705-44324708	j	Niben261Chr01g0443001	Niben261Chr01g0443001.1
MSTRG.554.2	Niben261Chr01[+]44339291-44344023	j	Niben261Chr01g0443009	Niben261Chr01g0443009.1
MSTRG.559.2	Niben261Chr01[+]44590624-44602379	j	Niben261Chr01g0446009	Niben261Chr01g0446009.1
MSTRG.559.1	Niben261Chr01[+]44590624-44602486	j	Niben261Chr01g0446009	Niben261Chr01g0446009.1
MSTRG.559.3	Niben261Chr01[+]44590656-44602269	j	Niben261Chr01g0446009	Niben261Chr01g0446009.1
MSTRG.565.1	Niben261Chr01[+]44845216-44851565	j	Niben261Chr01g0448005	Niben261Chr01g0448005.1
MSTRG.566.1	Niben261Chr01[+]44881908-44892798	j	Niben261Chr01g0449005	Niben261Chr01g0449005.1
MSTRG.566.2	Niben261Chr01[+]44881944-44892736	j	Niben261Chr01g0449005	Niben261Chr01g0449005.1
MSTRG.572.1	Niben261Chr01[+]44959681-44960305	u
MSTRG.579.2	Niben261Chr01[+]45083122-45084373	j	Niben261Chr01g0450010	Niben261Chr01g0450010.1
MSTRG.586.2	Niben261Chr01[+]45658043-45663711	j	Niben261Chr01g0456006	Niben261Chr01g0456006.1
MSTRG.589.1	Niben261Chr01[+]45922448-45922847	u
MSTRG.595.1	Niben261Chr01[+]46810567-46817169	j	Niben261Chr01g0468013	Niben261Chr01g0468013.1
MSTRG.598.2	Niben261Chr01[+]46942425-46947379	u
MSTRG.598.1	Niben261Chr01[+]46942425-46947461	u
MSTRG.603.1	Niben261Chr01[+]47329467-47340671	u
MSTRG.614.1	Niben261Chr01[+]48097172-48102325	j	Niben261Chr01g0481017	Niben261Chr01g0481017.1
MSTRG.622.2	Niben261Chr01[+]48405348-48407720	u
MSTRG.622.1	Niben261Chr01[+]48405348-48408740	u
MSTRG.622.3	Niben261Chr01[+]48405372-48408643	u
MSTRG.622.4	Niben261Chr01[+]48405372-48415710	u
MSTRG.622.5	Niben261Chr01[+]48405373-48408690	u
MSTRG.622.6	Niben261Chr01[+]48405383-48408647	u
MSTRG.627.1	Niben261Chr01[+]48707121-48711838	j	Niben261Chr01g0487005	Niben261Chr01g0487005.1
MSTRG.631.1	Niben261Chr01[+]48827345-48834495	u
MSTRG.633.1	Niben261Chr01[+]48842179-48844947	j	Niben261Chr01g0488007	Niben261Chr01g0488007.1
MSTRG.637.2	Niben261Chr01[+]49057350-49060271	u
MSTRG.637.1	Niben261Chr01[+]49057350-49060278	u
MSTRG.641.1	Niben261Chr01[+]49535567-49537783	u
MSTRG.642.1	Niben261Chr01[+]49551127-49563818	j	Niben261Chr01g0495002	Niben261Chr01g0495002.1
MSTRG.642.2	Niben261Chr01[+]49553158-49563718	j	Niben261Chr01g0495002	Niben261Chr01g0495002.1
MSTRG.643.2	Niben261Chr01[+]49570586-49581168	j	Niben261Chr01g0496015	Niben261Chr01g0496015.1
MSTRG.648.1	Niben261Chr01[+]49852474-49854802	u
MSTRG.649.1	Niben261Chr01[+]49945037-49948799	j	Niben261Chr01g0499005	Niben261Chr01g0499005.1
MSTRG.652.1	Niben261Chr01[+]50001993-50005091	u
MSTRG.652.2	Niben261Chr01[+]50002055-50003802	u
MSTRG.653.1	Niben261Chr01[+]50083888-50094402	j	Niben261Chr01g0501010	Niben261Chr01g0501010.1
MSTRG.654.1	Niben261Chr01[+]50095128-50098620	j	Niben261Chr01g0501010	Niben261Chr01g0501010.1
MSTRG.656.1	Niben261Chr01[+]50275723-50278414	j	Niben261Chr01g0502001	Niben261Chr01g0502001.1
MSTRG.661.1	Niben261Chr01[+]50749698-50765460	j	Niben261Chr01g0508001	Niben261Chr01g0508001.1
MSTRG.664.1	Niben261Chr01[+]50921728-50924603	j	Niben261Chr01g0509001	Niben261Chr01g0509001.1
MSTRG.665.1	Niben261Chr01[+]51042361-51044209	u
MSTRG.668.2	Niben261Chr01[+]51130708-51137249	j	Niben261Chr01g0511008	Niben261Chr01g0511008.1
MSTRG.668.1	Niben261Chr01[+]51130708-51137249	j	Niben261Chr01g0511008	Niben261Chr01g0511008.1
MSTRG.668.3	Niben261Chr01[+]51130750-51137219	j	Niben261Chr01g0511008	Niben261Chr01g0511008.1
MSTRG.669.1	Niben261Chr01[+]51211721-51216979	j	Niben261Chr01g0512006	Niben261Chr01g0512006.1
MSTRG.669.2	Niben261Chr01[+]51211724-51217030	j	Niben261Chr01g0512006	Niben261Chr01g0512006.1
MSTRG.669.3	Niben261Chr01[+]51213997-51216926	j	Niben261Chr01g0512006	Niben261Chr01g0512006.1
MSTRG.669.4	Niben261Chr01[+]51214110-51216922	j	Niben261Chr01g0512006	Niben261Chr01g0512006.1
MSTRG.689.2	Niben261Chr01[+]53368558-53375597	j	Niben261Chr01g0533003	Niben261Chr01g0533003.1
MSTRG.690.1	Niben261Chr01[+]53712382-53714330	u
MSTRG.690.2	Niben261Chr01[+]53712506-53714141	u
MSTRG.695.1	Niben261Chr01[+]53946426-53952296	j	Niben261Chr01g0539001	Niben261Chr01g0539001.1
MSTRG.696.2	Niben261Chr01[+]54052298-54064568	j	Niben261Chr01g0540007	Niben261Chr01g0540007.1
MSTRG.696.1	Niben261Chr01[+]54052298-54064568	j	Niben261Chr01g0540007	Niben261Chr01g0540007.1
MSTRG.697.1	Niben261Chr01[+]54219666-54222413	u
MSTRG.698.3	Niben261Chr01[+]54345327-54352723	u
MSTRG.701.1	Niben261Chr01[+]54560761-54562262	j	Niben261Chr01g0545004	Niben261Chr01g0545004.1
MSTRG.703.1	Niben261Chr01[+]54687069-54688536	u
MSTRG.707.1	Niben261Chr01[+]55008135-55009863	u
MSTRG.709.2	Niben261Chr01[+]55068649-55071951	j	Niben261Chr01g0550006	Niben261Chr01g0550006.1
MSTRG.709.3	Niben261Chr01[+]55068731-55071951	j	Niben261Chr01g0550006	Niben261Chr01g0550006.1
MSTRG.711.1	Niben261Chr01[+]55245894-55251811	u
MSTRG.718.2	Niben261Chr01[+]55813178-55816554	j	Niben261Chr01g0558001	Niben261Chr01g0558001.1
MSTRG.718.1	Niben261Chr01[+]55813178-55816578	j	Niben261Chr01g0558001	Niben261Chr01g0558001.1
MSTRG.721.1	Niben261Chr01[+]56219935-56222811	j	Niben261Chr01g0562002	Niben261Chr01g0562002.1
MSTRG.722.1	Niben261Chr01[+]56430652-56436848	j	Niben261Chr01g0564004	Niben261Chr01g0564004.1
MSTRG.727.1	Niben261Chr01[+]56691636-56701579	j	Niben261Chr01g0567003	Niben261Chr01g0567003.1
MSTRG.731.1	Niben261Chr01[+]57297637-57302351	j	Niben261Chr01g0573002	Niben261Chr01g0573002.1
MSTRG.731.2	Niben261Chr01[+]57297637-57302356	j	Niben261Chr01g0573002	Niben261Chr01g0573002.1
MSTRG.731.3	Niben261Chr01[+]57297650-57302373	j	Niben261Chr01g0573002	Niben261Chr01g0573002.1
MSTRG.730.1	Niben261Chr01[+]57433324-57435237	j	Niben261Chr01g0574005	Niben261Chr01g0574005.1
MSTRG.733.2	Niben261Chr01[+]57865237-57871573	j	Niben261Chr01g0578010	Niben261Chr01g0578010.1
MSTRG.734.1	Niben261Chr01[+]57882516-57910295	u
MSTRG.735.1	Niben261Chr01[+]58006578-58011118	j	Niben261Chr01g0580010	Niben261Chr01g0580010.1
MSTRG.740.1	Niben261Chr01[+]58164392-58175258	j	Niben261Chr01g0581002	Niben261Chr01g0581002.1
MSTRG.741.1	Niben261Chr01[+]58326037-58338274	u
MSTRG.742.1	Niben261Chr01[+]58381724-58393094	j	Niben261Chr01g0584013	Niben261Chr01g0584013.1
MSTRG.742.2	Niben261Chr01[+]58381767-58393094	j	Niben261Chr01g0584013	Niben261Chr01g0584013.1
MSTRG.743.1	Niben261Chr01[+]58404949-58407434	u
MSTRG.745.1	Niben261Chr01[+]58417405-58424445	u
MSTRG.760.1	Niben261Chr01[+]59069982-59071855	u
MSTRG.764.1	Niben261Chr01[+]59632936-59644233	j	Niben261Chr01g0596013	Niben261Chr01g0596013.1
MSTRG.767.1	Niben261Chr01[+]60581524-60585159	j	Niben261Chr01g0605001	Niben261Chr01g0605001.1
MSTRG.770.1	Niben261Chr01[+]61066526-61067412	u
MSTRG.774.1	Niben261Chr01[+]61660521-61665304	j	Niben261Chr01g0616007	Niben261Chr01g0616007.1
MSTRG.779.1	Niben261Chr01[+]62871610-62877429	j	Niben261Chr01g0628001	Niben261Chr01g0628001.1
MSTRG.779.2	Niben261Chr01[+]62871650-62878599	j	Niben261Chr01g0628001	Niben261Chr01g0628001.1
MSTRG.782.1	Niben261Chr01[+]63044645-63048510	u
MSTRG.784.1	Niben261Chr01[+]63207390-63211797	j	Niben261Chr01g0632005	Niben261Chr01g0632005.1
MSTRG.790.1	Niben261Chr01[+]63924500-63927956	u
MSTRG.795.1	Niben261Chr01[+]64365953-64368137	u
MSTRG.795.2	Niben261Chr01[+]64365954-64368596	u
MSTRG.796.1	Niben261Chr01[+]64708633-64710619	o	Niben261Chr01g0647001	Niben261Chr01g0647001.1
MSTRG.797.1	Niben261Chr01[+]64728353-64729091	c	Niben261Chr01g0647006	Niben261Chr01g0647006.1
MSTRG.800.1	Niben261Chr01[+]64999946-65002066	u
MSTRG.802.1	Niben261Chr01[+]65077867-65079990	u
MSTRG.806.1	Niben261Chr01[+]65323545-65324618	u
MSTRG.815.1	Niben261Chr01[+]65996007-65998045	u
MSTRG.816.1	Niben261Chr01[+]66015125-66026853	u
MSTRG.816.2	Niben261Chr01[+]66015152-66017522	u
MSTRG.816.3	Niben261Chr01[+]66015152-66019218	u
MSTRG.816.5	Niben261Chr01[+]66015157-66016682	u
MSTRG.816.4	Niben261Chr01[+]66015157-66018325	u
MSTRG.816.7	Niben261Chr01[+]66015163-66018532	u
MSTRG.816.6	Niben261Chr01[+]66015163-66018532	u
MSTRG.816.8	Niben261Chr01[+]66015172-66018438	u
MSTRG.817.1	Niben261Chr01[+]66210215-66213598	u
MSTRG.821.1	Niben261Chr01[+]66346035-66348926	u
MSTRG.825.2	Niben261Chr01[+]66563259-66566923	j	Niben261Chr01g0665011	Niben261Chr01g0665011.1
MSTRG.826.1	Niben261Chr01[+]66776223-66779186	j	Niben261Chr01g0667001	Niben261Chr01g0667001.1
MSTRG.832.1	Niben261Chr01[+]67380743-67395509	j	Niben261Chr01g0674011	Niben261Chr01g0674011.1
MSTRG.832.2	Niben261Chr01[+]67380755-67395549	j	Niben261Chr01g0674011	Niben261Chr01g0674011.1
MSTRG.835.1	Niben261Chr01[+]67580620-67584760	u
MSTRG.835.2	Niben261Chr01[+]67580650-67583262	u
MSTRG.835.3	Niben261Chr01[+]67580672-67582305	u
MSTRG.836.1	Niben261Chr01[+]67606468-67607084	o	Niben261Chr01g0676010	Niben261Chr01g0676010.1
MSTRG.844.1	Niben261Chr01[+]68613370-68616818	j	Niben261Chr01g0686004	Niben261Chr01g0686004.1
MSTRG.845.1	Niben261Chr01[+]68620094-68623711	j	Niben261Chr01g0686004	Niben261Chr01g0686004.1
MSTRG.851.1	Niben261Chr01[+]69037599-69040469	u
MSTRG.853.1	Niben261Chr01[+]69048652-69052881	u
MSTRG.858.1	Niben261Chr01[+]69302242-69305337	u
MSTRG.858.2	Niben261Chr01[+]69302254-69305702	u
MSTRG.861.1	Niben261Chr01[+]69539592-69541198	u
MSTRG.872.1	Niben261Chr01[+]70550164-70562204	u
MSTRG.873.1	Niben261Chr01[+]70638312-70639327	u
MSTRG.881.1	Niben261Chr01[+]71420639-71427079	j	Niben261Chr01g0714005	Niben261Chr01g0714005.1
MSTRG.882.1	Niben261Chr01[+]71469482-71476892	j	Niben261Chr01g0714006	Niben261Chr01g0714006.1
MSTRG.883.1	Niben261Chr01[+]71482912-71487054	j	Niben261Chr01g0714007	Niben261Chr01g0714007.1
MSTRG.885.1	Niben261Chr01[+]71593040-71596830	j	Niben261Chr01g0716001	Niben261Chr01g0716001.1
MSTRG.899.3	Niben261Chr01[+]72403977-72407910	j	Niben261Chr01g0724003	Niben261Chr01g0724003.1
MSTRG.899.2	Niben261Chr01[+]72403977-72407910	j	Niben261Chr01g0724003	Niben261Chr01g0724003.1
MSTRG.899.4	Niben261Chr01[+]72403977-72407911	j	Niben261Chr01g0724003	Niben261Chr01g0724003.1
MSTRG.899.1	Niben261Chr01[+]72403977-72407911	j	Niben261Chr01g0724003	Niben261Chr01g0724003.1
MSTRG.899.5	Niben261Chr01[+]72403984-72407910	j	Niben261Chr01g0724003	Niben261Chr01g0724003.1
MSTRG.899.9	Niben261Chr01[+]72404061-72407732	j	Niben261Chr01g0724003	Niben261Chr01g0724003.1
MSTRG.899.8	Niben261Chr01[+]72404061-72407732	j	Niben261Chr01g0724003	Niben261Chr01g0724003.1
MSTRG.899.10	Niben261Chr01[+]72404061-72407732	j	Niben261Chr01g0724003	Niben261Chr01g0724003.1
MSTRG.899.11	Niben261Chr01[+]72404061-72407874	j	Niben261Chr01g0724003	Niben261Chr01g0724003.1
MSTRG.899.7	Niben261Chr01[+]72404061-72407911	j	Niben261Chr01g0724003	Niben261Chr01g0724003.1
MSTRG.897.1	Niben261Chr01[+]72479589-72487099	j	Niben261Chr01g0725006	Niben261Chr01g0725006.1
MSTRG.897.2	Niben261Chr01[+]72479594-72482013	u
MSTRG.897.3	Niben261Chr01[+]72481687-72487020	j	Niben261Chr01g0725006	Niben261Chr01g0725006.1
MSTRG.904.1	Niben261Chr01[+]72980597-72983805	u
MSTRG.904.2	Niben261Chr01[+]72980682-72983809	u
MSTRG.911.2	Niben261Chr01[+]73763957-73769534	j	Niben261Chr01g0737008	Niben261Chr01g0737008.1
MSTRG.915.1	Niben261Chr01[+]73899699-73900699	u
MSTRG.918.1	Niben261Chr01[+]74233918-74234509	u
MSTRG.919.1	Niben261Chr01[+]74244072-74244663	u
MSTRG.920.2	Niben261Chr01[+]74432285-74433738	j	Niben261Chr01g0744003	Niben261Chr01g0744003.1
MSTRG.920.1	Niben261Chr01[+]74432285-74443360	j	Niben261Chr01g0744003	Niben261Chr01g0744003.1
MSTRG.924.1	Niben261Chr01[+]75291874-75297315	u
MSTRG.927.1	Niben261Chr01[+]75441882-75442326	u
MSTRG.933.1	Niben261Chr01[+]76545461-76592610	j	Niben261Chr01g0766016	Niben261Chr01g0766016.1
MSTRG.935.1	Niben261Chr01[+]77154851-77174830	j	Niben261Chr01g0771011	Niben261Chr01g0771011.1
MSTRG.939.1	Niben261Chr01[+]77372370-77374788	u
MSTRG.941.1	Niben261Chr01[+]77773325-77774394	u
MSTRG.942.1	Niben261Chr01[+]77938992-77942200	j	Niben261Chr01g0779001	Niben261Chr01g0779001.1
MSTRG.948.2	Niben261Chr01[+]78246291-78256568	j	Niben261Chr01g0782018	Niben261Chr01g0782018.1
MSTRG.948.1	Niben261Chr01[+]78246291-78256661	j	Niben261Chr01g0782018	Niben261Chr01g0782018.1
MSTRG.948.4	Niben261Chr01[+]78246292-78256583	j	Niben261Chr01g0782018	Niben261Chr01g0782018.1
MSTRG.948.3	Niben261Chr01[+]78246292-78256583	j	Niben261Chr01g0782018	Niben261Chr01g0782018.1
MSTRG.948.5	Niben261Chr01[+]78246292-78256661	j	Niben261Chr01g0782018	Niben261Chr01g0782018.1
MSTRG.948.6	Niben261Chr01[+]78246294-78256561	j	Niben261Chr01g0782018	Niben261Chr01g0782018.1
MSTRG.949.1	Niben261Chr01[+]78259693-78272597	j	Niben261Chr01g0782019	Niben261Chr01g0782019.1
MSTRG.953.1	Niben261Chr01[+]78658463-78659791	u
MSTRG.955.1	Niben261Chr01[+]79011040-79011422	o	Niben261Chr01g0790005	Niben261Chr01g0790005.1
MSTRG.961.1	Niben261Chr01[+]79459482-79462515	u
MSTRG.962.1	Niben261Chr01[+]79486442-79488792	o	Niben261Chr01g0795002	Niben261Chr01g0795002.1
MSTRG.963.1	Niben261Chr01[+]79636809-79638626	u
MSTRG.964.1	Niben261Chr01[+]79658145-79659351	u
MSTRG.971.1	Niben261Chr01[+]80458824-80461543	u
MSTRG.971.2	Niben261Chr01[+]80458829-80461538	u
MSTRG.973.1	Niben261Chr01[+]80672836-80675187	u
MSTRG.976.1	Niben261Chr01[+]80912880-80915041	u
MSTRG.978.1	Niben261Chr01[+]81048671-81054245	j	Niben261Chr01g0811001	Niben261Chr01g0811001.1
MSTRG.979.1	Niben261Chr01[+]81057069-81063038	j	Niben261Chr01g0811001	Niben261Chr01g0811001.1
MSTRG.980.1	Niben261Chr01[+]81098160-81099377	o	Niben261Chr01g0811002	Niben261Chr01g0811002.1
MSTRG.994.1	Niben261Chr01[+]82614292-82622806	j	Niben261Chr01g0826009	Niben261Chr01g0826009.1
MSTRG.996.1	Niben261Chr01[+]82705730-82707974	u
MSTRG.996.3	Niben261Chr01[+]82705766-82707732	u
MSTRG.996.2	Niben261Chr01[+]82705766-82707801	u
MSTRG.998.1	Niben261Chr01[+]82777821-82791252	j	Niben261Chr01g0828001	Niben261Chr01g0828001.1
MSTRG.999.1	Niben261Chr01[+]83137182-83155916	j	Niben261Chr01g0831038	Niben261Chr01g0831038.1
MSTRG.1001.2	Niben261Chr01[+]83301280-83308038	j	Niben261Chr01g0833001	Niben261Chr01g0833001.1
MSTRG.1005.1	Niben261Chr01[+]83424562-83444789	j	Niben261Chr01g0834001	Niben261Chr01g0834001.1
MSTRG.1005.2	Niben261Chr01[+]83424642-83441523	j	Niben261Chr01g0834001	Niben261Chr01g0834001.1
MSTRG.1004.1	Niben261Chr01[+]83450289-83452544	c	Niben261Chr01g0834008	Niben261Chr01g0834008.1
MSTRG.1007.1	Niben261Chr01[+]83680681-83682663	u
MSTRG.1007.2	Niben261Chr01[+]83680744-83682523	u
MSTRG.1007.3	Niben261Chr01[+]83680758-83682478	u
MSTRG.1013.1	Niben261Chr01[+]84307831-84311161	u
MSTRG.1014.1	Niben261Chr01[+]84352974-84360901	j	Niben261Chr01g0843005	Niben261Chr01g0843005.1
MSTRG.1014.2	Niben261Chr01[+]84353065-84360780	j	Niben261Chr01g0843005	Niben261Chr01g0843005.1
MSTRG.1014.3	Niben261Chr01[+]84358499-84360799	j	Niben261Chr01g0843005	Niben261Chr01g0843005.1
MSTRG.1019.1	Niben261Chr01[+]84517418-84517753	u
MSTRG.1023.1	Niben261Chr01[+]84935396-84945984	j	Niben261Chr01g0849006	Niben261Chr01g0849006.1
MSTRG.1025.2	Niben261Chr01[+]84968920-84982537	j	Niben261Chr01g0849007	Niben261Chr01g0849007.1
MSTRG.1025.1	Niben261Chr01[+]84968920-84982771	j	Niben261Chr01g0849007	Niben261Chr01g0849007.1
MSTRG.1025.3	Niben261Chr01[+]84969033-84982772	j	Niben261Chr01g0849007	Niben261Chr01g0849007.1
MSTRG.1025.4	Niben261Chr01[+]84969035-84982724	j	Niben261Chr01g0849007	Niben261Chr01g0849007.1
MSTRG.1025.6	Niben261Chr01[+]84969086-84982537	j	Niben261Chr01g0849007	Niben261Chr01g0849007.1
MSTRG.1025.5	Niben261Chr01[+]84969086-84982877	j	Niben261Chr01g0849007	Niben261Chr01g0849007.1
MSTRG.1024.1	Niben261Chr01[+]85123271-85134388	j	Niben261Chr01g0851014	Niben261Chr01g0851014.1
MSTRG.1024.2	Niben261Chr01[+]85123306-85134238	j	Niben261Chr01g0851014	Niben261Chr01g0851014.1
MSTRG.1029.1	Niben261Chr01[+]85375602-85388384	j	Niben261Chr01g0853011	Niben261Chr01g0853011.1
MSTRG.1032.1	Niben261Chr01[+]85495325-85496410	u
MSTRG.1034.1	Niben261Chr01[+]85534806-85535731	u
MSTRG.1035.1	Niben261Chr01[+]85596615-85599097	u
MSTRG.1041.2	Niben261Chr01[+]85966147-85970707	j	Niben261Chr01g0859009	Niben261Chr01g0859009.1
MSTRG.1043.2	Niben261Chr01[+]86163524-86175769	j	Niben261Chr01g0861001	Niben261Chr01g0861001.1
MSTRG.1046.1	Niben261Chr01[+]86258872-86262217	o	Niben261Chr01g0862006	Niben261Chr01g0862006.1
MSTRG.1046.2	Niben261Chr01[+]86258872-86265390	j	Niben261Chr01g0862007	Niben261Chr01g0862007.1
MSTRG.1046.3	Niben261Chr01[+]86260216-86265392	j	Niben261Chr01g0862007	Niben261Chr01g0862007.1
MSTRG.1046.4	Niben261Chr01[+]86260225-86262217	o	Niben261Chr01g0862007	Niben261Chr01g0862007.1
MSTRG.1044.1	Niben261Chr01[+]86488873-86490944	u
MSTRG.1057.1	Niben261Chr01[+]87730912-87746130	j	Niben261Chr01g0877001	Niben261Chr01g0877001.1
MSTRG.1057.2	Niben261Chr01[+]87730969-87746039	j	Niben261Chr01g0877001	Niben261Chr01g0877001.1
MSTRG.1060.1	Niben261Chr01[+]88049333-88055260	j	Niben261Chr01g0880010	Niben261Chr01g0880010.1
MSTRG.1061.1	Niben261Chr01[+]88087147-88087706	u
MSTRG.1066.1	Niben261Chr01[+]88242480-88268466	j	Niben261Chr01g0883012	Niben261Chr01g0883012.1
MSTRG.1066.3	Niben261Chr01[+]88242484-88254807	j	Niben261Chr01g0883012	Niben261Chr01g0883012.1
MSTRG.1066.2	Niben261Chr01[+]88242484-88268433	j	Niben261Chr01g0883012	Niben261Chr01g0883012.1
MSTRG.1066.4	Niben261Chr01[+]88242486-88268466	j	Niben261Chr01g0883012	Niben261Chr01g0883012.1
MSTRG.1066.5	Niben261Chr01[+]88242488-88268547	j	Niben261Chr01g0883012	Niben261Chr01g0883012.1
MSTRG.1066.6	Niben261Chr01[+]88242489-88268466	j	Niben261Chr01g0883012	Niben261Chr01g0883012.1
MSTRG.1066.7	Niben261Chr01[+]88242491-88268388	j	Niben261Chr01g0883012	Niben261Chr01g0883012.1
MSTRG.1066.8	Niben261Chr01[+]88242498-88268308	j	Niben261Chr01g0883012	Niben261Chr01g0883012.1
MSTRG.1064.1	Niben261Chr01[+]88296676-88307082	j	Niben261Chr01g0883017	Niben261Chr01g0883017.1
MSTRG.1067.1	Niben261Chr01[+]88615692-88617558	u
MSTRG.1068.1	Niben261Chr01[+]88809149-88812639	j	Niben261Chr01g0888003	Niben261Chr01g0888003.1
MSTRG.1068.2	Niben261Chr01[+]88809354-88812380	j	Niben261Chr01g0888003	Niben261Chr01g0888003.1
MSTRG.1070.1	Niben261Chr01[+]88941416-88950156	u
MSTRG.1071.1	Niben261Chr01[+]88974119-88982868	j	Niben261Chr01g0890008	Niben261Chr01g0890008.1
MSTRG.1075.1	Niben261Chr01[+]89337650-89341394	u
MSTRG.1076.2	Niben261Chr01[+]89351075-89363680	j	Niben261Chr01g0893014	Niben261Chr01g0893014.1
MSTRG.1078.1	Niben261Chr01[+]89407477-89410975	j	Niben261Chr01g0894010	Niben261Chr01g0894010.1
MSTRG.1082.2	Niben261Chr01[+]89469313-89483564	j	Niben261Chr01g0895015	Niben261Chr01g0895015.1
MSTRG.1082.1	Niben261Chr01[+]89469313-89483564	j	Niben261Chr01g0895015	Niben261Chr01g0895015.1
MSTRG.1082.4	Niben261Chr01[+]89469372-89483522	j	Niben261Chr01g0895015	Niben261Chr01g0895015.1
MSTRG.1082.3	Niben261Chr01[+]89469372-89483527	j	Niben261Chr01g0895015	Niben261Chr01g0895015.1
MSTRG.1082.5	Niben261Chr01[+]89469373-89483467	j	Niben261Chr01g0895015	Niben261Chr01g0895015.1
MSTRG.1082.6	Niben261Chr01[+]89469376-89483520	j	Niben261Chr01g0895015	Niben261Chr01g0895015.1
MSTRG.1086.1	Niben261Chr01[+]89771535-89778211	j	Niben261Chr01g0897005	Niben261Chr01g0897005.1
MSTRG.1087.2	Niben261Chr01[+]89792750-89796817	j	Niben261Chr01g0898012	Niben261Chr01g0898012.1
MSTRG.1087.1	Niben261Chr01[+]89792750-89796817	j	Niben261Chr01g0898012	Niben261Chr01g0898012.1
MSTRG.1089.1	Niben261Chr01[+]89838864-89850158	u
MSTRG.1090.1	Niben261Chr01[+]89879527-89895184	j	Niben261Chr01g0899011	Niben261Chr01g0899011.1
MSTRG.1090.2	Niben261Chr01[+]89879702-89895207	j	Niben261Chr01g0899011	Niben261Chr01g0899011.1
MSTRG.1090.3	Niben261Chr01[+]89879708-89895167	j	Niben261Chr01g0899011	Niben261Chr01g0899011.1
MSTRG.1091.1	Niben261Chr01[+]89981166-89991048	j	Niben261Chr01g0900006	Niben261Chr01g0900006.1
MSTRG.1105.1	Niben261Chr01[+]91245897-91249561	u
MSTRG.1109.1	Niben261Chr01[+]91417875-91420467	u
MSTRG.1109.2	Niben261Chr01[+]91417875-91421868	u
MSTRG.1110.1	Niben261Chr01[+]91493705-91496332	u
MSTRG.1115.2	Niben261Chr01[+]91895683-91904778	j	Niben261Chr01g0919007	Niben261Chr01g0919007.1
MSTRG.1115.1	Niben261Chr01[+]91895683-91904778	j	Niben261Chr01g0919007	Niben261Chr01g0919007.1
MSTRG.1115.4	Niben261Chr01[+]91895864-91904778	j	Niben261Chr01g0919007	Niben261Chr01g0919007.1
MSTRG.1116.1	Niben261Chr01[+]91922928-91939668	j	Niben261Chr01g0919003	Niben261Chr01g0919003.1
MSTRG.1117.2	Niben261Chr01[+]91964233-91984677	j	Niben261Chr01g0919002	Niben261Chr01g0919002.1
MSTRG.1117.1	Niben261Chr01[+]91964233-91984677	j	Niben261Chr01g0919002	Niben261Chr01g0919002.1
MSTRG.1118.1	Niben261Chr01[+]92034335-92040283	j	Niben261Chr01g0920002	Niben261Chr01g0920002.1
MSTRG.1119.2	Niben261Chr01[+]92243174-92245405	u
MSTRG.1119.1	Niben261Chr01[+]92243174-92245450	u
MSTRG.1122.1	Niben261Chr01[+]92864640-92866975	u
MSTRG.1123.1	Niben261Chr01[+]93175958-93184846	j	Niben261Chr01g0932001	Niben261Chr01g0932001.1
MSTRG.1123.2	Niben261Chr01[+]93177066-93184730	j	Niben261Chr01g0932001	Niben261Chr01g0932001.1
MSTRG.1129.2	Niben261Chr01[+]93877882-93879677	u
MSTRG.1129.1	Niben261Chr01[+]93877882-93879875	u
MSTRG.1139.2	Niben261Chr01[+]94648787-94653012	j	Niben261Chr01g0946002	Niben261Chr01g0946002.1
MSTRG.1142.1	Niben261Chr01[+]94739695-94759501	j	Niben261Chr01g0947001	Niben261Chr01g0947001.1
MSTRG.1142.2	Niben261Chr01[+]94739737-94759403	j	Niben261Chr01g0947001	Niben261Chr01g0947001.1
MSTRG.1144.1	Niben261Chr01[+]94803297-94806006	j	Niben261Chr01g0948002	Niben261Chr01g0948002.1
MSTRG.1147.1	Niben261Chr01[+]95021499-95025625	u
MSTRG.1147.2	Niben261Chr01[+]95021599-95025452	u
MSTRG.1152.2	Niben261Chr01[+]95283062-95285057	j	Niben261Chr01g0952002	Niben261Chr01g0952002.1
MSTRG.1153.1	Niben261Chr01[+]95326239-95329459	j	Niben261Chr01g0953003	Niben261Chr01g0953003.1
MSTRG.1155.1	Niben261Chr01[+]95750522-95753535	j	Niben261Chr01g0957005	Niben261Chr01g0957005.1
MSTRG.1156.1	Niben261Chr01[+]95757291-95770940	j	Niben261Chr01g0957006	Niben261Chr01g0957006.1
MSTRG.1166.1	Niben261Chr01[+]96187982-96200104	j	Niben261Chr01g0962002	Niben261Chr01g0962002.1
MSTRG.1169.1	Niben261Chr01[+]96402133-96405332	j	Niben261Chr01g0964004	Niben261Chr01g0964004.1
MSTRG.1171.1	Niben261Chr01[+]96981216-96985203	u
MSTRG.1176.1	Niben261Chr01[+]97183906-97196753	j	Niben261Chr01g0973008	Niben261Chr01g0973008.1
MSTRG.1180.1	Niben261Chr01[+]97403246-97405440	u
MSTRG.1183.1	Niben261Chr01[+]97830557-97834102	u
MSTRG.1183.2	Niben261Chr01[+]97830563-97834147	u
MSTRG.1195.1	Niben261Chr01[+]98968367-98970270	u
MSTRG.1195.2	Niben261Chr01[+]98968373-98969790	u
MSTRG.1199.1	Niben261Chr01[+]99158221-99180526	j	Niben261Chr01g0991001	Niben261Chr01g0991001.1
MSTRG.1199.2	Niben261Chr01[+]99161719-99180580	j	Niben261Chr01g0991001	Niben261Chr01g0991001.1
MSTRG.1201.1	Niben261Chr01[+]99679535-99682920	j	Niben261Chr01g0996006	Niben261Chr01g0996006.1
MSTRG.1201.2	Niben261Chr01[+]99679879-99682972	j	Niben261Chr01g0996006	Niben261Chr01g0996006.1
MSTRG.1205.1	Niben261Chr01[+]100677488-100680036	j	Niben261Chr01g1007004	Niben261Chr01g1007004.1
MSTRG.1208.1	Niben261Chr01[+]101035968-101037759	u
MSTRG.1208.2	Niben261Chr01[+]101035975-101039848	u
MSTRG.1209.2	Niben261Chr01[+]101080584-101083359	j	Niben261Chr01g1011003	Niben261Chr01g1011003.1
MSTRG.1209.1	Niben261Chr01[+]101080584-101083384	j	Niben261Chr01g1011003	Niben261Chr01g1011003.1
MSTRG.1212.1	Niben261Chr01[+]101430632-101449892	j	Niben261Chr01g1014003	Niben261Chr01g1014003.1
MSTRG.1212.2	Niben261Chr01[+]101430703-101449338	j	Niben261Chr01g1014003	Niben261Chr01g1014003.1
MSTRG.1216.1	Niben261Chr01[+]102120394-102122215	u
MSTRG.1222.1	Niben261Chr01[+]103409201-103415876	j	Niben261Chr01g1034003	Niben261Chr01g1034003.1
MSTRG.1222.2	Niben261Chr01[+]103409629-103415786	j	Niben261Chr01g1034003	Niben261Chr01g1034003.1
MSTRG.1226.1	Niben261Chr01[+]104289448-104309841	j	Niben261Chr01g1043005	Niben261Chr01g1043005.1
MSTRG.1234.1	Niben261Chr01[+]105064904-105070303	j	Niben261Chr01g1050010	Niben261Chr01g1050010.1
MSTRG.1234.2	Niben261Chr01[+]105065863-105070229	j	Niben261Chr01g1050010	Niben261Chr01g1050010.1
MSTRG.1237.1	Niben261Chr01[+]105383863-105391188	j	Niben261Chr01g1054001	Niben261Chr01g1054001.1
MSTRG.1237.2	Niben261Chr01[+]105384165-105391188	j	Niben261Chr01g1054001	Niben261Chr01g1054001.1
MSTRG.1238.1	Niben261Chr01[+]105480139-105488392	j	Niben261Chr01g1054008	Niben261Chr01g1054008.1
MSTRG.1239.2	Niben261Chr01[+]105521767-105523294	j	Niben261Chr01g1061032	Niben261Chr01g1061032.1
MSTRG.1245.1	Niben261Chr01[+]105922847-105925614	j	Niben261Chr01g1061035	Niben261Chr01g1061035.1
MSTRG.1245.2	Niben261Chr01[+]105922886-105935040	j	Niben261Chr01g1061035	Niben261Chr01g1061035.1
MSTRG.1247.1	Niben261Chr01[+]106013380-106020902	j	Niben261Chr01g1061003	Niben261Chr01g1061003.1
MSTRG.1247.2	Niben261Chr01[+]106013467-106020861	j	Niben261Chr01g1061003	Niben261Chr01g1061003.1
MSTRG.1247.3	Niben261Chr01[+]106016825-106020902	j	Niben261Chr01g1061003	Niben261Chr01g1061003.1
MSTRG.1253.1	Niben261Chr01[+]106864082-106877774	j	Niben261Chr01g1068001	Niben261Chr01g1068001.1
MSTRG.1253.2	Niben261Chr01[+]106864102-106877699	j	Niben261Chr01g1068001	Niben261Chr01g1068001.1
MSTRG.1254.2	Niben261Chr01[+]107154510-107164802	j	Niben261Chr01g1072010	Niben261Chr01g1072010.1
MSTRG.1254.1	Niben261Chr01[+]107154510-107164982	j	Niben261Chr01g1072010	Niben261Chr01g1072010.1
MSTRG.1261.1	Niben261Chr01[+]107635448-107636487	u
MSTRG.1261.2	Niben261Chr01[+]107635454-107636326	u
MSTRG.1261.3	Niben261Chr01[+]107635456-107636411	u
MSTRG.1264.1	Niben261Chr01[+]107738513-107753081	j	Niben261Chr01g1077003	Niben261Chr01g1077003.1
MSTRG.1271.2	Niben261Chr01[+]107996043-107998817	j	Niben261Chr01g1080010	Niben261Chr01g1080010.1
MSTRG.1279.1	Niben261Chr01[+]108435444-108439268	u
MSTRG.1281.1	Niben261Chr01[+]108458609-108461747	u
MSTRG.1281.3	Niben261Chr01[+]108458893-108461570	u
MSTRG.1281.2	Niben261Chr01[+]108458893-108461678	u
MSTRG.1281.4	Niben261Chr01[+]108458900-108461691	u
MSTRG.1281.5	Niben261Chr01[+]108458904-108461287	u
MSTRG.1288.1	Niben261Chr01[+]108959297-108968886	j	Niben261Chr01g1089016	Niben261Chr01g1089016.1
MSTRG.1290.1	Niben261Chr01[+]109117558-109126980	j	Niben261Chr01g1091019	Niben261Chr01g1091019.1
MSTRG.1290.2	Niben261Chr01[+]109117559-109127103	j	Niben261Chr01g1091019	Niben261Chr01g1091019.1
MSTRG.1290.3	Niben261Chr01[+]109117559-109127104	j	Niben261Chr01g1091019	Niben261Chr01g1091019.1
MSTRG.1291.1	Niben261Chr01[+]109199130-109201300	j	Niben261Chr01g1092018	Niben261Chr01g1092018.1
MSTRG.1297.1	Niben261Chr01[+]109289094-109294482	j	Niben261Chr01g1093019	Niben261Chr01g1093019.1
MSTRG.1297.2	Niben261Chr01[+]109289111-109294229	j	Niben261Chr01g1093019	Niben261Chr01g1093019.1
MSTRG.1297.3	Niben261Chr01[+]109291855-109294482	j	Niben261Chr01g1093019	Niben261Chr01g1093019.1
MSTRG.1298.1	Niben261Chr01[+]109305245-109307854	u
MSTRG.1303.1	Niben261Chr01[+]109545102-109546858	u
MSTRG.1307.1	Niben261Chr01[+]109819319-109829248	j	Niben261Chr01g1098016	Niben261Chr01g1098016.1
MSTRG.1307.2	Niben261Chr01[+]109820132-109829180	j	Niben261Chr01g1098016	Niben261Chr01g1098016.1
MSTRG.1307.3	Niben261Chr01[+]109820275-109829079	j	Niben261Chr01g1098016	Niben261Chr01g1098016.1
MSTRG.1308.3	Niben261Chr01[+]109876780-109877849	j	Niben261Chr01g1098009	Niben261Chr01g1098009.1
MSTRG.1308.2	Niben261Chr01[+]109876780-109877894	o	Niben261Chr01g1098009	Niben261Chr01g1098009.1
MSTRG.1317.1	Niben261Chr01[+]110382000-110384635	j	Niben261Chr01g1103008	Niben261Chr01g1103008.1
MSTRG.1323.1	Niben261Chr01[+]110612591-110645550	j	Niben261Chr01g1106006	Niben261Chr01g1106006.1
MSTRG.1329.3	Niben261Chr01[+]111287463-111292862	j	Niben261Chr01g1113007	Niben261Chr01g1113007.1
MSTRG.1336.1	Niben261Chr01[+]111749528-111751213	j	Niben261Chr01g1117007	Niben261Chr01g1117007.1
MSTRG.1336.3	Niben261Chr01[+]111749539-111751364	j	Niben261Chr01g1117007	Niben261Chr01g1117007.1
MSTRG.1336.2	Niben261Chr01[+]111749539-111751364	j	Niben261Chr01g1117007	Niben261Chr01g1117007.1
MSTRG.1337.1	Niben261Chr01[+]111826697-111845888	j	Niben261Chr01g1118003	Niben261Chr01g1118003.1
MSTRG.1348.1	Niben261Chr01[+]112465590-112469560	j	Niben261Chr01g1124005	Niben261Chr01g1124005.1
MSTRG.1350.1	Niben261Chr01[+]112498505-112502064	u
MSTRG.1352.1	Niben261Chr01[+]112655175-112666259	j	Niben261Chr01g1126002	Niben261Chr01g1126002.1
MSTRG.1354.1	Niben261Chr01[+]112694233-112717097	j	Niben261Chr01g1127008	Niben261Chr01g1127008.1
MSTRG.1354.2	Niben261Chr01[+]112694234-112716755	j	Niben261Chr01g1127008	Niben261Chr01g1127008.1
MSTRG.1354.3	Niben261Chr01[+]112694235-112716946	j	Niben261Chr01g1127008	Niben261Chr01g1127008.1
MSTRG.1354.4	Niben261Chr01[+]112694246-112717097	j	Niben261Chr01g1127008	Niben261Chr01g1127008.1
MSTRG.1354.5	Niben261Chr01[+]112694309-112716758	j	Niben261Chr01g1127008	Niben261Chr01g1127008.1
MSTRG.1357.1	Niben261Chr01[+]112828544-112831493	j	Niben261Chr01g1128006	Niben261Chr01g1128006.1
MSTRG.1358.2	Niben261Chr01[+]112838058-112840721	u
MSTRG.1358.1	Niben261Chr01[+]112838058-112843048	u
MSTRG.1358.3	Niben261Chr01[+]112838060-112843048	u
MSTRG.1358.4	Niben261Chr01[+]112838157-112842891	u
MSTRG.1360.1	Niben261Chr01[+]113042103-113057695	j	Niben261Chr01g1130002	Niben261Chr01g1130002.1
MSTRG.1360.2	Niben261Chr01[+]113042442-113057630	j	Niben261Chr01g1130002	Niben261Chr01g1130002.1
MSTRG.1363.1	Niben261Chr01[+]113108063-113114686	j	Niben261Chr01g1131013	Niben261Chr01g1131013.1
MSTRG.1366.1	Niben261Chr01[+]113222105-113244675	j	Niben261Chr01g1132003	Niben261Chr01g1132003.1
MSTRG.1368.1	Niben261Chr01[+]113332431-113337248	j	Niben261Chr01g1133004	Niben261Chr01g1133004.1
MSTRG.1368.2	Niben261Chr01[+]113332515-113337263	j	Niben261Chr01g1133004	Niben261Chr01g1133004.1
MSTRG.1369.1	Niben261Chr01[+]113337704-113339522	j	Niben261Chr01g1133004	Niben261Chr01g1133004.1
MSTRG.1370.1	Niben261Chr01[+]113347373-113349855	i	Niben261Chr01g1133005	Niben261Chr01g1133005.1
MSTRG.1370.2	Niben261Chr01[+]113347492-113349733	i	Niben261Chr01g1133005	Niben261Chr01g1133005.1
MSTRG.1378.1	Niben261Chr01[+]113669712-113672610	u
MSTRG.1378.2	Niben261Chr01[+]113669750-113672610	u
MSTRG.1378.3	Niben261Chr01[+]113669761-113672529	u
MSTRG.1378.4	Niben261Chr01[+]113669817-113672534	u
MSTRG.1380.1	Niben261Chr01[+]113823943-113827346	j	Niben261Chr01g1138001	Niben261Chr01g1138001.1
MSTRG.1380.2	Niben261Chr01[+]113824008-113827221	j	Niben261Chr01g1138001	Niben261Chr01g1138001.1
MSTRG.1387.1	Niben261Chr01[+]114381184-114386218	j	Niben261Chr01g1144006	Niben261Chr01g1144006.1
MSTRG.1389.1	Niben261Chr01[+]114452299-114453358	u
MSTRG.1395.1	Niben261Chr01[+]114761697-114793151	j	Niben261Chr01g1148001	Niben261Chr01g1148001.1
MSTRG.1395.2	Niben261Chr01[+]114761757-114792949	j	Niben261Chr01g1148001	Niben261Chr01g1148001.1
MSTRG.1395.3	Niben261Chr01[+]114761790-114792889	j	Niben261Chr01g1148001	Niben261Chr01g1148001.1
MSTRG.1395.4	Niben261Chr01[+]114771522-114793200	c	Niben261Chr01g1148001	Niben261Chr01g1148001.1
MSTRG.1394.1	Niben261Chr01[+]114804181-114809109	j	Niben261Chr01g1148023	Niben261Chr01g1148023.1
MSTRG.1408.1	Niben261Chr01[+]116179369-116188242	u
MSTRG.1411.1	Niben261Chr01[+]116751645-116761090	u
MSTRG.1416.1	Niben261Chr01[+]117107245-117109750	u
MSTRG.1417.1	Niben261Chr01[+]117111499-117113142	u
MSTRG.1418.1	Niben261Chr01[+]117204367-117208120	j	Niben261Chr01g1172001	Niben261Chr01g1172001.1
MSTRG.1421.1	Niben261Chr01[+]117377515-117380031	u
MSTRG.1426.1	Niben261Chr01[+]117623308-117626555	u
MSTRG.1427.1	Niben261Chr01[+]117633985-117636754	u
MSTRG.1428.1	Niben261Chr01[+]117638345-117640549	u
MSTRG.1429.1	Niben261Chr01[+]117706424-117713970	j	Niben261Chr01g1177005	Niben261Chr01g1177005.1
MSTRG.1429.2	Niben261Chr01[+]117706429-117713660	j	Niben261Chr01g1177005	Niben261Chr01g1177005.1
MSTRG.1431.1	Niben261Chr01[+]117945812-117950980	j	Niben261Chr01g1179001	Niben261Chr01g1179001.1
MSTRG.1431.2	Niben261Chr01[+]117946445-117950842	j	Niben261Chr01g1179001	Niben261Chr01g1179001.1
MSTRG.1432.1	Niben261Chr01[+]118129454-118135477	j	Niben261Chr01g1181002	Niben261Chr01g1181002.1
MSTRG.1448.1	Niben261Chr01[+]119665445-119666486	u
MSTRG.1452.1	Niben261Chr01[+]119971547-119972504	u
MSTRG.1455.1	Niben261Chr01[+]119980056-119982151	j	Niben261Chr01g1199012	Niben261Chr01g1199012.1
MSTRG.1461.1	Niben261Chr01[+]120222060-120224239	u
MSTRG.1461.2	Niben261Chr01[+]120222104-120224765	u
MSTRG.1463.2	Niben261Chr01[+]120234072-120236842	u
MSTRG.1463.1	Niben261Chr01[+]120234072-120239411	u
MSTRG.1463.3	Niben261Chr01[+]120234083-120239469	u
MSTRG.1463.4	Niben261Chr01[+]120235013-120239481	u
MSTRG.1463.5	Niben261Chr01[+]120235085-120239411	u
MSTRG.1465.3	Niben261Chr01[+]120322538-120355803	j	Niben261Chr01g1203004	Niben261Chr01g1203004.1
MSTRG.1465.2	Niben261Chr01[+]120322538-120355803	j	Niben261Chr01g1203004	Niben261Chr01g1203004.1
MSTRG.1465.1	Niben261Chr01[+]120322538-120355803	j	Niben261Chr01g1203004	Niben261Chr01g1203004.1
MSTRG.1465.4	Niben261Chr01[+]120322543-120355803	j	Niben261Chr01g1203004	Niben261Chr01g1203004.1
MSTRG.1469.3	Niben261Chr01[+]120398019-120400763	j	Niben261Chr01g1204007	Niben261Chr01g1204007.1
MSTRG.1469.2	Niben261Chr01[+]120398019-120400789	j	Niben261Chr01g1204007	Niben261Chr01g1204007.1
MSTRG.1469.1	Niben261Chr01[+]120398019-120400952	j	Niben261Chr01g1204007	Niben261Chr01g1204007.1
MSTRG.1473.1	Niben261Chr01[+]120838787-120839888	j	Niben261Chr01g1208013	Niben261Chr01g1208013.1
MSTRG.1474.1	Niben261Chr01[+]120840242-120848842	j	Niben261Chr01g1208013	Niben261Chr01g1208013.1
MSTRG.1486.1	Niben261Chr01[+]121516208-121526350	j	Niben261Chr01g1215003	Niben261Chr01g1215003.1
MSTRG.1486.2	Niben261Chr01[+]121516248-121526350	j	Niben261Chr01g1215003	Niben261Chr01g1215003.1
MSTRG.1486.3	Niben261Chr01[+]121516266-121526278	j	Niben261Chr01g1215003	Niben261Chr01g1215003.1
MSTRG.1490.3	Niben261Chr01[+]121766602-121771972	j	Niben261Chr01g1217015	Niben261Chr01g1217015.1
MSTRG.1490.2	Niben261Chr01[+]121766602-121772102	j	Niben261Chr01g1217015	Niben261Chr01g1217015.1
MSTRG.1495.3	Niben261Chr01[+]122244325-122250187	j	Niben261Chr01g1222012	Niben261Chr01g1222012.1
MSTRG.1495.2	Niben261Chr01[+]122244325-122250569	j	Niben261Chr01g1222012	Niben261Chr01g1222012.1
MSTRG.1498.1	Niben261Chr01[+]122343808-122358918	j	Niben261Chr01g1224022	Niben261Chr01g1224022.1
MSTRG.1498.2	Niben261Chr01[+]122345857-122358688	j	Niben261Chr01g1224022	Niben261Chr01g1224022.1
MSTRG.1499.1	Niben261Chr01[+]122359442-122364823	j	Niben261Chr01g1224022	Niben261Chr01g1224022.1
MSTRG.1501.1	Niben261Chr01[+]122415842-122422076	j	Niben261Chr01g1224031	Niben261Chr01g1224031.1
MSTRG.1509.2	Niben261Chr01[+]122724714-122728496	j	Niben261Chr01g1227001	Niben261Chr01g1227001.1
MSTRG.1510.1	Niben261Chr01[+]122836012-122839662	j	Niben261Chr01g1228003	Niben261Chr01g1228003.1
MSTRG.1510.2	Niben261Chr01[+]122836014-122839650	j	Niben261Chr01g1228003	Niben261Chr01g1228003.1
MSTRG.1512.1	Niben261Chr01[+]122974807-122976263	j	Niben261Chr01g1229005	Niben261Chr01g1229005.1
MSTRG.1516.1	Niben261Chr01[+]123108473-123116566	j	Niben261Chr01g1231013	Niben261Chr01g1231013.1
MSTRG.1516.2	Niben261Chr01[+]123108689-123116547	j	Niben261Chr01g1231013	Niben261Chr01g1231013.1
MSTRG.1516.3	Niben261Chr01[+]123109846-123116543	j	Niben261Chr01g1231013	Niben261Chr01g1231013.1
MSTRG.1514.2	Niben261Chr01[+]123215487-123218336	u
MSTRG.1514.1	Niben261Chr01[+]123215487-123218379	u
MSTRG.1514.3	Niben261Chr01[+]123215548-123218338	u
MSTRG.1519.1	Niben261Chr01[+]123644737-123645184	u
MSTRG.1520.1	Niben261Chr01[+]123782843-123799982	j	Niben261Chr01g1238003	Niben261Chr01g1238003.1
MSTRG.1524.2	Niben261Chr01[+]124020932-124025566	j	Niben261Chr01g1240005	Niben261Chr01g1240005.1
MSTRG.1525.2	Niben261Chr01[+]124053010-124059064	j	Niben261Chr01g1240006	Niben261Chr01g1240006.1
MSTRG.1525.3	Niben261Chr01[+]124053023-124059064	j	Niben261Chr01g1240006	Niben261Chr01g1240006.1
MSTRG.1529.1	Niben261Chr01[+]124318351-124320592	u
MSTRG.1530.1	Niben261Chr01[+]124329124-124330507	u
MSTRG.1536.1	Niben261Chr01[+]124650524-124652582	u
MSTRG.1543.1	Niben261Chr01[+]125331450-125332013	c	Niben261Chr01g1253014	Niben261Chr01g1253014.1
MSTRG.1544.1	Niben261Chr01[+]125333349-125341883	o	Niben261Chr01g1253015	Niben261Chr01g1253015.1
MSTRG.1545.1	Niben261Chr01[+]125436568-125440514	j	Niben261Chr01g1254011	Niben261Chr01g1254011.1
MSTRG.1546.2	Niben261Chr01[+]125595636-125598790	j	Niben261Chr01g1256001	Niben261Chr01g1256001.1
MSTRG.1546.1	Niben261Chr01[+]125595636-125598877	j	Niben261Chr01g1256001	Niben261Chr01g1256001.1
MSTRG.1547.1	Niben261Chr01[+]125624172-125636427	j	Niben261Chr01g1256016	Niben261Chr01g1256016.1
MSTRG.1552.1	Niben261Chr01[+]125799661-125806721	j	Niben261Chr01g1258008	Niben261Chr01g1258008.1
MSTRG.1562.1	Niben261Chr01[+]126961762-126974225	j	Niben261Chr01g1269008	Niben261Chr01g1269008.1
MSTRG.1573.1	Niben261Chr01[+]127786670-127795672	u
MSTRG.1573.2	Niben261Chr01[+]127786675-127796514	u
MSTRG.1577.3	Niben261Chr01[+]128107985-128118186	j	Niben261Chr01g1281001	Niben261Chr01g1281001.1
MSTRG.1577.2	Niben261Chr01[+]128107985-128118221	j	Niben261Chr01g1281001	Niben261Chr01g1281001.1
MSTRG.1577.1	Niben261Chr01[+]128107985-128118264	j	Niben261Chr01g1281001	Niben261Chr01g1281001.1
MSTRG.1577.4	Niben261Chr01[+]128108065-128118226	j	Niben261Chr01g1281001	Niben261Chr01g1281001.1
MSTRG.1578.1	Niben261Chr01[+]128440629-128447319	u
MSTRG.1580.1	Niben261Chr01[+]128596319-128601327	u
MSTRG.1584.1	Niben261Chr01[+]128726396-128729595	j	Niben261Chr01g1287008	Niben261Chr01g1287008.1
MSTRG.1587.1	Niben261Chr01[+]128887348-128890124	u
MSTRG.1587.2	Niben261Chr01[+]128887824-128890124	u
MSTRG.1587.3	Niben261Chr01[+]128887861-128890120	u
MSTRG.1587.4	Niben261Chr01[+]128887870-128890120	u
MSTRG.1591.1	Niben261Chr01[+]129214006-129218388	j	Niben261Chr01g1292001	Niben261Chr01g1292001.1
MSTRG.1597.1	Niben261Chr01[+]129664923-129665361	u
MSTRG.1598.1	Niben261Chr01[+]129917058-129920996	u
MSTRG.1598.2	Niben261Chr01[+]129917068-129920996	u
MSTRG.1598.3	Niben261Chr01[+]129917165-129920720	u
MSTRG.1599.1	Niben261Chr01[+]130050183-130052432	u
MSTRG.1599.2	Niben261Chr01[+]130050376-130053134	u
MSTRG.1600.1	Niben261Chr01[+]130179631-130181043	u
MSTRG.1601.1	Niben261Chr01[+]130386119-130398770	j	Niben261Chr01g1304010	Niben261Chr01g1304010.1
MSTRG.1604.1	Niben261Chr01[+]130439839-130445098	u
MSTRG.1610.3	Niben261Chr01[+]131653799-131655403	o	Niben261Chr01g1317015	Niben261Chr01g1317015.1
MSTRG.1610.2	Niben261Chr01[+]131653799-131656031	o	Niben261Chr01g1317015	Niben261Chr01g1317015.1
MSTRG.1611.1	Niben261Chr01[+]131708122-131713282	j	Niben261Chr01g1317005	Niben261Chr01g1317005.1
MSTRG.1611.3	Niben261Chr01[+]131708127-131713134	j	Niben261Chr01g1317005	Niben261Chr01g1317005.1
MSTRG.1611.2	Niben261Chr01[+]131708127-131713315	j	Niben261Chr01g1317005	Niben261Chr01g1317005.1
MSTRG.1619.1	Niben261Chr01[+]131989273-131990513	u
MSTRG.1622.1	Niben261Chr01[+]132232068-132235975	j	Niben261Chr01g1322012	Niben261Chr01g1322012.1
MSTRG.1622.2	Niben261Chr01[+]132232202-132235424	o	Niben261Chr01g1322012	Niben261Chr01g1322012.1
MSTRG.1622.3	Niben261Chr01[+]132232245-132235424	o	Niben261Chr01g1322012	Niben261Chr01g1322012.1
MSTRG.1625.1	Niben261Chr01[+]132437030-132439545	j	Niben261Chr01g1324001	Niben261Chr01g1324001.1
MSTRG.1626.2	Niben261Chr01[+]132590024-132614239	j	Niben261Chr01g1326004	Niben261Chr01g1326004.1
MSTRG.1628.1	Niben261Chr01[+]132743975-132756551	j	Niben261Chr01g1327005	Niben261Chr01g1327005.1
MSTRG.1629.1	Niben261Chr01[+]132783929-132800857	u
MSTRG.1631.1	Niben261Chr01[+]132898196-132900541	u
MSTRG.1632.1	Niben261Chr01[+]133008547-133011491	u
MSTRG.1639.2	Niben261Chr01[+]133242955-133245321	j	Niben261Chr01g1332005	Niben261Chr01g1332005.1
MSTRG.1644.2	Niben261Chr01[+]133403954-133410701	j	Niben261Chr01g1334004	Niben261Chr01g1334004.1
MSTRG.1645.1	Niben261Chr01[+]133474120-133484452	j	Niben261Chr01g1334003	Niben261Chr01g1334003.1
MSTRG.1649.1	Niben261Chr01[+]133491947-133540826	j	Niben261Chr01g1335010	Niben261Chr01g1335010.1
MSTRG.1647.1	Niben261Chr01[+]134053595-134056129	o	Niben261Chr01g1340011	Niben261Chr01g1340011.1
MSTRG.1652.3	Niben261Chr01[+]134335322-134338499	o	Niben261Chr01g1343002	Niben261Chr01g1343002.1
MSTRG.1652.2	Niben261Chr01[+]134335322-134338521	o	Niben261Chr01g1343002	Niben261Chr01g1343002.1
MSTRG.1652.1	Niben261Chr01[+]134335322-134338521	o	Niben261Chr01g1343002	Niben261Chr01g1343002.1
MSTRG.1652.4	Niben261Chr01[+]134335380-134338449	o	Niben261Chr01g1343002	Niben261Chr01g1343002.1
MSTRG.1655.1	Niben261Chr01[+]134536336-134539698	j	Niben261Chr01g1345011	Niben261Chr01g1345011.1
MSTRG.1654.1	Niben261Chr01[+]134560053-134563528	j	Niben261Chr01g1345012	Niben261Chr01g1345012.1
MSTRG.1656.1	Niben261Chr01[+]134650453-134658252	j	Niben261Chr01g1346005	Niben261Chr01g1346005.1
MSTRG.1670.1	Niben261Chr01[+]135530058-135536016	j	Niben261Chr01g1355017	Niben261Chr01g1355017.1
MSTRG.1670.2	Niben261Chr01[+]135530190-135536012	j	Niben261Chr01g1355017	Niben261Chr01g1355017.1
MSTRG.1670.3	Niben261Chr01[+]135530588-135535959	j	Niben261Chr01g1355017	Niben261Chr01g1355017.1
MSTRG.1676.1	Niben261Chr01[+]135851786-135858891	j	Niben261Chr01g1358001	Niben261Chr01g1358001.1
MSTRG.1679.1	Niben261Chr01[+]136410514-136414737	j	Niben261Chr01g1364007	Niben261Chr01g1364007.1
MSTRG.1682.1	Niben261Chr01[+]136494085-136496322	u
MSTRG.1682.2	Niben261Chr01[+]136494085-136496399	u
MSTRG.1683.1	Niben261Chr01[+]136564353-136580497	j	Niben261Chr01g1366002	Niben261Chr01g1366002.1
MSTRG.1686.1	Niben261Chr01[+]136646888-136651308	j	Niben261Chr01g1366019	Niben261Chr01g1366019.1
MSTRG.1689.1	Niben261Chr01[+]136759599-136777658	j	Niben261Chr01g1367001	Niben261Chr01g1367001.1
MSTRG.1691.1	Niben261Chr01[+]136903017-136915467	j	Niben261Chr01g1369005	Niben261Chr01g1369005.1
MSTRG.1690.1	Niben261Chr01[+]136924455-136941101	u
MSTRG.1690.2	Niben261Chr01[+]136924487-136941009	u
MSTRG.1693.1	Niben261Chr01[+]136998763-137001048	u
MSTRG.1694.1	Niben261Chr01[+]137014017-137036895	j	Niben261Chr01g1370001	Niben261Chr01g1370001.1
MSTRG.1694.2	Niben261Chr01[+]137014021-137036900	j	Niben261Chr01g1370001	Niben261Chr01g1370001.1
MSTRG.1694.3	Niben261Chr01[+]137014021-137037049	j	Niben261Chr01g1370001	Niben261Chr01g1370001.1
MSTRG.1694.4	Niben261Chr01[+]137014080-137036849	j	Niben261Chr01g1370001	Niben261Chr01g1370001.1
MSTRG.1697.1	Niben261Chr01[+]137098894-137109382	j	Niben261Chr01g1371016	Niben261Chr01g1371016.1
MSTRG.1700.1	Niben261Chr01[+]137472466-137474652	u
MSTRG.1704.1	Niben261Chr01[+]137679488-137716867	j	Niben261Chr01g1377009	Niben261Chr01g1377009.1
MSTRG.1711.1	Niben261Chr01[+]138754200-138755965	u
MSTRG.1717.1	Niben261Chr01[+]139673775-139675604	u
MSTRG.1725.1	Niben261Chr01[+]140676774-140694071	u
MSTRG.1725.2	Niben261Chr01[+]140676780-140693967	u
MSTRG.1727.1	Niben261Chr01[+]141065306-141066047	u
MSTRG.1732.1	Niben261Chr01[+]141991727-141998085	u
MSTRG.1732.2	Niben261Chr01[+]141991747-141995731	u
MSTRG.1733.1	Niben261Chr01[+]142217694-142235858	j	Niben261Chr01g1422001	Niben261Chr01g1422001.1
MSTRG.1733.2	Niben261Chr01[+]142217825-142235793	j	Niben261Chr01g1422001	Niben261Chr01g1422001.1
MSTRG.1742.1	Niben261Chr01[+]142976021-142980034	j	Niben261Chr01g1429005	Niben261Chr01g1429005.1
MSTRG.1744.1	Niben261Chr01[+]143092500-143094222	u
MSTRG.1748.1	Niben261Chr01[+]143289420-143291327	u
MSTRG.1748.2	Niben261Chr01[+]143289429-143291327	u
MSTRG.1750.1	Niben261Chr01[+]143663096-143673999	j	Niben261Chr01g1436004	Niben261Chr01g1436004.1
MSTRG.1752.1	Niben261Chr01[+]143757129-143765012	j	Niben261Chr01g1437002	Niben261Chr01g1437002.1
MSTRG.1752.2	Niben261Chr01[+]143757177-143762548	j	Niben261Chr01g1437002	Niben261Chr01g1437002.1
MSTRG.1752.3	Niben261Chr01[+]143757429-143765088	j	Niben261Chr01g1437002	Niben261Chr01g1437002.1
MSTRG.1755.1	Niben261Chr01[+]144040336-144047723	j	Niben261Chr01g1441013	Niben261Chr01g1441013.1
MSTRG.1755.2	Niben261Chr01[+]144040375-144047660	j	Niben261Chr01g1441013	Niben261Chr01g1441013.1
MSTRG.1755.3	Niben261Chr01[+]144040421-144047798	j	Niben261Chr01g1441013	Niben261Chr01g1441013.1
MSTRG.1758.1	Niben261Chr01[+]144250108-144251081	u
MSTRG.1762.1	Niben261Chr01[+]144412878-144415892	u
MSTRG.1765.1	Niben261Chr01[+]144868924-144871066	u
MSTRG.1766.1	Niben261Chr01[+]144875661-144886507	u
MSTRG.1767.1	Niben261Chr01[+]145117165-145128602	j	Niben261Chr01g1451001	Niben261Chr01g1451001.1
MSTRG.1771.1	Niben261Chr01[+]145649357-145653606	j	Niben261Chr01g1456007	Niben261Chr01g1456007.1
MSTRG.1772.1	Niben261Chr01[+]145718812-145727141	j	Niben261Chr01g1457011	Niben261Chr01g1457011.1
MSTRG.1773.1	Niben261Chr01[+]145772176-145810741	j	Niben261Chr01g1458015	Niben261Chr01g1458015.1
MSTRG.1774.2	Niben261Chr01[+]145860318-145865027	u
MSTRG.1774.1	Niben261Chr01[+]145860318-145865045	u
MSTRG.1776.1	Niben261Chr01[+]145928989-145934044	j	Niben261Chr01g1459006	Niben261Chr01g1459006.1
MSTRG.1779.1	Niben261Chr01[+]146282977-146285424	j	Niben261Chr01g1463001	Niben261Chr01g1463001.1
MSTRG.1782.2	Niben261Chr01[+]146645193-147115121	j	Niben261Chr01g1472001	Niben261Chr01g1472001.1
MSTRG.1782.6	Niben261Chr01[+]147113119-147115082	j	Niben261Chr01g1472002	Niben261Chr01g1472002.1
MSTRG.1782.4	Niben261Chr01[+]147113119-147115096	j	Niben261Chr01g1472002	Niben261Chr01g1472002.1
MSTRG.1785.1	Niben261Chr01[+]147524317-147527209	j	Niben261Chr01g1475014	Niben261Chr01g1475014.1
MSTRG.1797.1	Niben261Chr01[+]148879773-148883261	u
MSTRG.1798.1	Niben261Chr01[+]148996510-149001605	j	Niben261Chr01g1490007	Niben261Chr01g1490007.1
MSTRG.1800.1	Niben261Chr01[+]149202006-149212831	j	Niben261Chr01g1492001	Niben261Chr01g1492001.1
MSTRG.1805.1	Niben261Chr01[+]149609057-149613732	j	Niben261Chr01g1496003	Niben261Chr01g1496003.1
MSTRG.1806.2	Niben261Chr01[+]149697919-149700632	j	Niben261Chr01g1497008	Niben261Chr01g1497008.1
MSTRG.1806.1	Niben261Chr01[+]149697919-149707705	j	Niben261Chr01g1497008	Niben261Chr01g1497008.1
MSTRG.1806.3	Niben261Chr01[+]149697968-149700504	j	Niben261Chr01g1497008	Niben261Chr01g1497008.1
MSTRG.1807.1	Niben261Chr01[+]149847659-149847904	o	Niben261Chr01g1498005	Niben261Chr01g1498005.1
MSTRG.1809.1	Niben261Chr01[+]149958877-149961443	c	Niben261Chr01g1499007	Niben261Chr01g1499007.1
MSTRG.1819.1	Niben261Chr01[+]150494190-150517823	j	Niben261Chr01g1505005	Niben261Chr01g1505005.1
MSTRG.1819.2	Niben261Chr01[+]150494305-150517690	j	Niben261Chr01g1505005	Niben261Chr01g1505005.1
MSTRG.1819.3	Niben261Chr01[+]150494323-150517651	j	Niben261Chr01g1505005	Niben261Chr01g1505005.1
MSTRG.1819.4	Niben261Chr01[+]150494398-150517638	j	Niben261Chr01g1505005	Niben261Chr01g1505005.1
MSTRG.1821.1	Niben261Chr01[+]150556349-150564665	j	Niben261Chr01g1505033	Niben261Chr01g1505033.1
MSTRG.1828.1	Niben261Chr01[+]151060361-151063996	j	Niben261Chr01g1511006	Niben261Chr01g1511006.1
MSTRG.1832.1	Niben261Chr01[+]151404199-151412098	j	Niben261Chr01g1514008	Niben261Chr01g1514008.1
MSTRG.1834.1	Niben261Chr01[+]151432110-151436984	j	Niben261Chr01g1514009	Niben261Chr01g1514009.1
MSTRG.1834.2	Niben261Chr01[+]151432114-151437467	j	Niben261Chr01g1514009	Niben261Chr01g1514009.1
MSTRG.1834.4	Niben261Chr01[+]151432116-151437467	j	Niben261Chr01g1514009	Niben261Chr01g1514009.1
MSTRG.1834.3	Niben261Chr01[+]151432116-151437467	j	Niben261Chr01g1514009	Niben261Chr01g1514009.1
MSTRG.1838.1	Niben261Chr01[+]151656682-151664221	j	Niben261Chr01g1516002	Niben261Chr01g1516002.1
MSTRG.1842.1	Niben261Chr01[+]151904130-151906314	u
MSTRG.1843.1	Niben261Chr01[+]152178640-152180005	u
MSTRG.1846.1	Niben261Chr01[+]152750933-152752320	u
MSTRG.1850.1	Niben261Chr01[+]153283862-153285599	j	Niben261Chr01g1532004	Niben261Chr01g1532004.1
MSTRG.1857.1	Niben261Chr01[+]154531710-154533111	u
MSTRG.1865.1	Niben261Chr01[+]155195991-155199657	u
MSTRG.1870.2	Niben261Chr01[+]155529991-155537386	j	Niben261Chr01g1555010	Niben261Chr01g1555010.1
MSTRG.1870.1	Niben261Chr01[+]155529991-155537386	j	Niben261Chr01g1555010	Niben261Chr01g1555010.1
MSTRG.1870.3	Niben261Chr01[+]155530050-155537166	j	Niben261Chr01g1555010	Niben261Chr01g1555010.1
MSTRG.1874.1	Niben261Chr01[+]155822201-155824206	u
MSTRG.1874.2	Niben261Chr01[+]155822205-155822762	u
MSTRG.1876.2	Niben261Chr01[+]155873996-155882140	j	Niben261Chr01g1559023	Niben261Chr01g1559023.1
MSTRG.1880.1	Niben261Chr01[+]156220496-156223887	j	Niben261Chr01g1562004	Niben261Chr01g1562004.1
MSTRG.1880.2	Niben261Chr01[+]156220557-156223768	j	Niben261Chr01g1562004	Niben261Chr01g1562004.1
MSTRG.1888.1	Niben261Chr01[+]157299158-157305332	j	Niben261Chr01g1573001	Niben261Chr01g1573001.1
MSTRG.1891.1	Niben261Chr01[+]157452750-157454803	u
MSTRG.1894.1	Niben261Chr01[+]157580187-157587110	u
MSTRG.1901.1	Niben261Chr01[+]158304078-158306053	u
MSTRG.1903.1	Niben261Chr01[+]158955232-158961663	o	Niben261Chr01g1589001	Niben261Chr01g1589001.1
MSTRG.1914.1	Niben261Chr01[+]160113127-160145396	j	Niben261Chr01g1601009	Niben261Chr01g1601009.1
MSTRG.1915.1	Niben261Chr01[+]160245974-160249456	j	Niben261Chr01g1603009	Niben261Chr01g1603009.1
MSTRG.1915.2	Niben261Chr01[+]160246005-160249456	j	Niben261Chr01g1603009	Niben261Chr01g1603009.1
MSTRG.1915.3	Niben261Chr01[+]160246141-160249434	j	Niben261Chr01g1603009	Niben261Chr01g1603009.1
MSTRG.1915.4	Niben261Chr01[+]160246187-160249433	j	Niben261Chr01g1603009	Niben261Chr01g1603009.1
MSTRG.1916.1	Niben261Chr01[+]160845990-160855839	j	Niben261Chr01g1608001	Niben261Chr01g1608001.1
MSTRG.1919.1	Niben261Chr01[+]161766645-161772149	j	Niben261Chr01g1618010	Niben261Chr01g1618010.1
MSTRG.1921.2	Niben261Chr01[+]162111858-162117791	j	Niben261Chr01g1621005	Niben261Chr01g1621005.1
MSTRG.1921.3	Niben261Chr01[+]162111863-162117799	j	Niben261Chr01g1621005	Niben261Chr01g1621005.1
MSTRG.1929.1	Niben261Chr01[+]162815537-162816453	u
MSTRG.1931.1	Niben261Chr01[+]163120808-163124813	j	Niben261Chr01g1631001	Niben261Chr01g1631001.1
MSTRG.1939.2	Niben261Chr01[+]163713776-163728236	j	Niben261Chr01g1637006	Niben261Chr01g1637006.1
MSTRG.1939.1	Niben261Chr01[+]163713776-163728362	j	Niben261Chr01g1637006	Niben261Chr01g1637006.1
MSTRG.1939.3	Niben261Chr01[+]163713778-163728418	j	Niben261Chr01g1637006	Niben261Chr01g1637006.1
MSTRG.1941.1	Niben261Chr01[+]163867110-163870227	j	Niben261Chr01g1638005	Niben261Chr01g1638005.1
MSTRG.1946.3	Niben261Chr01[+]164448558-164450786	j	Niben261Chr01g1644002	Niben261Chr01g1644002.1
MSTRG.1946.1	Niben261Chr01[+]164448558-164450830	j	Niben261Chr01g1644002	Niben261Chr01g1644002.1
MSTRG.1952.2	Niben261Chr01[+]165363164-165373886	j	Niben261Chr01g1653001	Niben261Chr01g1653001.1
MSTRG.1952.1	Niben261Chr01[+]165363164-165373952	j	Niben261Chr01g1653001	Niben261Chr01g1653001.1
MSTRG.1952.3	Niben261Chr01[+]165363171-165373952	j	Niben261Chr01g1653001	Niben261Chr01g1653001.1
MSTRG.1955.2	Niben261Chr01[+]165564679-165567798	j	Niben261Chr01g1655009	Niben261Chr01g1655009.1
MSTRG.1957.1	Niben261Chr01[+]165690257-165705578	o	Niben261Chr01g1657016	Niben261Chr01g1657016.1
MSTRG.1960.1	Niben261Chr01[+]165951644-165953991	j	Niben261Chr01g1659009	Niben261Chr01g1659009.1
MSTRG.1961.1	Niben261Chr01[+]166025472-166030059	u
MSTRG.1962.1	Niben261Chr01[+]166042024-166046202	u
MSTRG.1965.2	Niben261Chr01[+]166218482-166219278	j	Niben261Chr01g1662001	Niben261Chr01g1662001.1
MSTRG.1966.1	Niben261Chr01[+]166329948-166332034	u
MSTRG.1970.1	Niben261Chr01[+]166559036-166562772	u
MSTRG.1972.2	Niben261Chr01[+]166646496-166650576	j	Niben261Chr01g1666025	Niben261Chr01g1666025.1
MSTRG.1972.1	Niben261Chr01[+]166646496-166650576	j	Niben261Chr01g1666025	Niben261Chr01g1666025.1
MSTRG.1975.1	Niben261Chr01[+]166884190-166887609	j	Niben261Chr01g1668003	Niben261Chr01g1668003.1
MSTRG.1977.1	Niben261Chr01[+]166915329-166915959	u
MSTRG.1980.1	Niben261Chr01[+]167244460-167248672	j	Niben261Chr01g1673009	Niben261Chr01g1673009.1
MSTRG.1985.1	Niben261Chr01[+]167524228-167528194	i	Niben261Chr01g1675014	Niben261Chr01g1675014.1
MSTRG.1986.1	Niben261Chr01[+]167621676-167623447	u
MSTRG.1987.1	Niben261Chr01[+]167628868-167630108	u
MSTRG.1991.1	Niben261Chr01[+]168781358-168784074	u
MSTRG.1998.2	Niben261Chr01[+]169458414-169473437	j	Niben261Chr01g1694008	Niben261Chr01g1694008.1
MSTRG.2000.3	Niben261Chr01[+]170107229-170116082	j	Niben261Chr01g1701006	Niben261Chr01g1701006.1
MSTRG.2000.2	Niben261Chr01[+]170107229-170116149	j	Niben261Chr01g1701006	Niben261Chr01g1701006.1
MSTRG.2000.1	Niben261Chr01[+]170107229-170116149	j	Niben261Chr01g1701006	Niben261Chr01g1701006.1
MSTRG.2000.4	Niben261Chr01[+]170107242-170116038	j	Niben261Chr01g1701006	Niben261Chr01g1701006.1
MSTRG.2007.1	Niben261Chr01[+]170577689-170580454	u
MSTRG.2007.2	Niben261Chr01[+]170577712-170580344	u
MSTRG.2008.1	Niben261Chr01[+]170602410-170606257	j	Niben261Chr01g1707001	Niben261Chr01g1707001.1
MSTRG.2009.3	Niben261Chr01[+]170624472-170628339	j	Niben261Chr01g1707009	Niben261Chr01g1707009.1
MSTRG.2009.2	Niben261Chr01[+]170624472-170628537	j	Niben261Chr01g1707009	Niben261Chr01g1707009.1
MSTRG.2015.1	Niben261Chr01[+]170912295-170917903	j	Niben261Chr01g1709017	Niben261Chr01g1709017.1
MSTRG.2015.2	Niben261Chr01[+]170912439-170917891	j	Niben261Chr01g1709017	Niben261Chr01g1709017.1
MSTRG.2017.1	Niben261Chr01[+]171228773-171236023	j	Niben261Chr01g1712007	Niben261Chr01g1712007.1
MSTRG.2018.1	Niben261Chr01[+]171244972-171252795	j	Niben261Chr01g1712008	Niben261Chr01g1712008.1
MSTRG.2020.1	Niben261Chr01[+]171258959-171263045	j	Niben261Chr01g1712009	Niben261Chr01g1712009.1
MSTRG.2020.2	Niben261Chr01[+]171258982-171263067	j	Niben261Chr01g1712009	Niben261Chr01g1712009.1
MSTRG.2020.3	Niben261Chr01[+]171259187-171263025	j	Niben261Chr01g1712009	Niben261Chr01g1712009.1
MSTRG.2020.4	Niben261Chr01[+]171259205-171263024	j	Niben261Chr01g1712009	Niben261Chr01g1712009.1
MSTRG.2020.5	Niben261Chr01[+]171259266-171263048	j	Niben261Chr01g1712009	Niben261Chr01g1712009.1
MSTRG.2020.6	Niben261Chr01[+]171259319-171263024	j	Niben261Chr01g1712009	Niben261Chr01g1712009.1
MSTRG.2020.8	Niben261Chr01[+]171259331-171263052	j	Niben261Chr01g1712009	Niben261Chr01g1712009.1
MSTRG.2020.7	Niben261Chr01[+]171259331-171263052	j	Niben261Chr01g1712009	Niben261Chr01g1712009.1
MSTRG.2024.2	Niben261Chr01[+]171630165-171633841	j	Niben261Chr01g1716001	Niben261Chr01g1716001.1
MSTRG.2029.1	Niben261Chr01[+]171949126-171951883	u
MSTRG.2029.3	Niben261Chr01[+]171949127-171951661	u
MSTRG.2029.4	Niben261Chr01[+]171949127-171951894	u
MSTRG.2029.2	Niben261Chr01[+]171949127-171952784	u
MSTRG.2030.1	Niben261Chr01[+]172355218-172393676	j	Niben261Chr01g1724012	Niben261Chr01g1724012.1
MSTRG.2038.1	Niben261Chr01[+]172801327-172820876	j	Niben261Chr01g1728009	Niben261Chr01g1728009.1
MSTRG.2040.2	Niben261Chr01[+]172830895-172832640	o	Niben261Chr01g1728002	Niben261Chr01g1728002.1
MSTRG.2042.1	Niben261Chr01[+]172994221-173009151	j	Niben261Chr01g1730011	Niben261Chr01g1730011.1
MSTRG.2045.1	Niben261Chr01[+]173089759-173102126	j	Niben261Chr01g1731003	Niben261Chr01g1731003.1
MSTRG.2047.1	Niben261Chr01[+]173322634-173325228	u
MSTRG.2051.1	Niben261Chr01[+]173634601-173635110	u
MSTRG.2055.1	Niben261Chr01[+]173861613-173866208	u
MSTRG.2058.1	Niben261Chr01[+]174012131-174013399	u
MSTRG.2061.2	Niben261Chr01[+]174200633-174205909	u
MSTRG.2061.1	Niben261Chr01[+]174200633-174205909	u
MSTRG.2067.1	Niben261Chr01[+]174909305-174911302	u
MSTRG.2068.1	Niben261Chr01[+]174917264-174917852	j	Niben261Chr01g1749008	Niben261Chr01g1749008.1
MSTRG.2070.1	Niben261Chr01[+]175142566-175147558	j	Niben261Chr01g1751005	Niben261Chr01g1751005.1
MSTRG.2071.1	Niben261Chr01[+]175273514-175289664	j	Niben261Chr01g1752003	Niben261Chr01g1752003.1
MSTRG.2072.2	Niben261Chr01[+]175440015-175444949	j	Niben261Chr01g1754010	Niben261Chr01g1754010.1
MSTRG.2072.1	Niben261Chr01[+]175440015-175445048	j	Niben261Chr01g1754010	Niben261Chr01g1754010.1
MSTRG.2072.3	Niben261Chr01[+]175440077-175444931	j	Niben261Chr01g1754010	Niben261Chr01g1754010.1
MSTRG.2077.1	Niben261Chr01[+]176516283-176522244	j	Niben261Chr01g1765006	Niben261Chr01g1765006.1
MSTRG.2080.1	Niben261Chr01[+]176937249-176939526	j	Niben261Chr01g1769004	Niben261Chr01g1769004.1
MSTRG.2087.1	Niben261Chr01[+]177250068-177252356	j	Niben261Chr01g1772004	Niben261Chr01g1772004.1
MSTRG.2088.1	Niben261Chr01[+]177271828-177273556	c	Niben261Chr01g1772003	Niben261Chr01g1772003.1
MSTRG.2093.2	Niben261Chr01[+]177671601-177678327	j	Niben261Chr01g1776006	Niben261Chr01g1776006.1
MSTRG.2094.1	Niben261Chr01[+]177685986-177690914	j	Niben261Chr01g1777003	Niben261Chr01g1777003.1
MSTRG.2100.1	Niben261Chr01[+]178050668-178056378	u
MSTRG.2103.3	Niben261Chr01[+]178257597-178273490	j	Niben261Chr01g1782005	Niben261Chr01g1782005.1
MSTRG.2103.2	Niben261Chr01[+]178257597-178273490	j	Niben261Chr01g1782005	Niben261Chr01g1782005.1
MSTRG.2103.1	Niben261Chr01[+]178257597-178273490	j	Niben261Chr01g1782005	Niben261Chr01g1782005.1
MSTRG.2103.4	Niben261Chr01[+]178261126-178273490	j	Niben261Chr01g1782005	Niben261Chr01g1782005.1
MSTRG.2107.1	Niben261Chr01[+]178848118-178856090	j	Niben261Chr01g1788001	Niben261Chr01g1788001.1
MSTRG.2113.2	Niben261Chr01[+]179642217-179643894	j	Niben261Chr01g1796001	Niben261Chr01g1796001.1
MSTRG.2117.1	Niben261Chr01[+]180045687-180055684	j	Niben261Chr01g1800016	Niben261Chr01g1800016.1
MSTRG.2118.2	Niben261Chr01[+]180056506-180064727	j	Niben261Chr01g1800017	Niben261Chr01g1800017.1
MSTRG.2118.3	Niben261Chr01[+]180056506-180064766	j	Niben261Chr01g1800017	Niben261Chr01g1800017.1
MSTRG.2120.2	Niben261Chr01[+]180146333-180156887	j	Niben261Chr01g1801004	Niben261Chr01g1801004.1
MSTRG.2123.1	Niben261Chr01[+]180238803-180244751	j	Niben261Chr01g1802002	Niben261Chr01g1802002.1
MSTRG.2123.2	Niben261Chr01[+]180238916-180244727	j	Niben261Chr01g1802002	Niben261Chr01g1802002.1
MSTRG.2128.1	Niben261Chr01[+]180792810-180798500	j	Niben261Chr01g1808001	Niben261Chr01g1808001.1
MSTRG.2128.2	Niben261Chr01[+]180792912-180798435	j	Niben261Chr01g1808001	Niben261Chr01g1808001.1
MSTRG.2131.1	Niben261Chr01[+]181198659-181228200	j	Niben261Chr01g1812002	Niben261Chr01g1812002.1
MSTRG.2134.1	Niben261Chr01[+]181441107-181446577	j	Niben261Chr01g1814008	Niben261Chr01g1814008.1
MSTRG.2137.1	Niben261Chr01[+]181622612-181623286	u
MSTRG.2140.1	Niben261Chr01[+]181860171-181869188	j	Niben261Chr01g1818002	Niben261Chr01g1818002.1
MSTRG.2140.2	Niben261Chr01[+]181860172-181869007	j	Niben261Chr01g1818002	Niben261Chr01g1818002.1
MSTRG.2142.1	Niben261Chr01[+]182430905-182436589	u
MSTRG.2149.2	Niben261Chr01[+]183419287-183422084	j	Niben261Chr01g1834005	Niben261Chr01g1834005.1
MSTRG.2150.1	Niben261Chr01[+]183446142-183448725	u
MSTRG.2150.2	Niben261Chr01[+]183446144-183448765	u
MSTRG.2151.1	Niben261Chr01[+]183527956-183532119	j	Niben261Chr01g1835010	Niben261Chr01g1835010.1
MSTRG.2151.2	Niben261Chr01[+]183530541-183532155	j	Niben261Chr01g1835010	Niben261Chr01g1835010.1
MSTRG.2153.4	Niben261Chr01[+]183554549-183558668	j	Niben261Chr01g1835005	Niben261Chr01g1835005.1
MSTRG.2153.2	Niben261Chr01[+]183554549-183559083	j	Niben261Chr01g1835005	Niben261Chr01g1835005.1
MSTRG.2153.1	Niben261Chr01[+]183554549-183559083	j	Niben261Chr01g1835005	Niben261Chr01g1835005.1
MSTRG.2157.2	Niben261Chr01[+]183962700-183973096	j	Niben261Chr01g1839004	Niben261Chr01g1839004.1
MSTRG.2157.3	Niben261Chr01[+]183962706-183972965	j	Niben261Chr01g1839004	Niben261Chr01g1839004.1
MSTRG.2157.4	Niben261Chr01[+]183962730-183972983	j	Niben261Chr01g1839004	Niben261Chr01g1839004.1
MSTRG.2157.5	Niben261Chr01[+]183962742-183973050	j	Niben261Chr01g1839004	Niben261Chr01g1839004.1
MSTRG.2156.1	Niben261Chr01[+]184007305-184019308	j	Niben261Chr01g1840004	Niben261Chr01g1840004.1
MSTRG.2158.1	Niben261Chr01[+]184066432-184069847	u
MSTRG.2173.1	Niben261Chr01[+]186098690-186107577	u
MSTRG.2.2	Niben261Chr01[-]266149-270610	j	Niben261Chr01g0002008	Niben261Chr01g0002008.1
MSTRG.2.1	Niben261Chr01[-]266149-270653	j	Niben261Chr01g0002008	Niben261Chr01g0002008.1
MSTRG.2.3	Niben261Chr01[-]266152-270609	j	Niben261Chr01g0002008	Niben261Chr01g0002008.1
MSTRG.13.1	Niben261Chr01[-]840752-844560	c	Niben261Chr01g0008021	Niben261Chr01g0008021.1
MSTRG.17.1	Niben261Chr01[-]1081975-1088333	j	Niben261Chr01g0010014	Niben261Chr01g0010014.1
MSTRG.18.1	Niben261Chr01[-]1112032-1122400	j	Niben261Chr01g0011008	Niben261Chr01g0011008.1
MSTRG.22.1	Niben261Chr01[-]1197303-1201119	j	Niben261Chr01g0012011	Niben261Chr01g0012011.1
MSTRG.22.2	Niben261Chr01[-]1197327-1201075	j	Niben261Chr01g0012011	Niben261Chr01g0012011.1
MSTRG.25.1	Niben261Chr01[-]1291151-1302383	o	Niben261Chr01g0013005	Niben261Chr01g0013005.1
MSTRG.30.1	Niben261Chr01[-]1534721-1537037	u
MSTRG.32.5	Niben261Chr01[-]1574480-1579153	j	Niben261Chr01g0015010	Niben261Chr01g0015010.1
MSTRG.32.4	Niben261Chr01[-]1574480-1581707	j	Niben261Chr01g0015010	Niben261Chr01g0015010.1
MSTRG.32.3	Niben261Chr01[-]1574480-1581707	j	Niben261Chr01g0015010	Niben261Chr01g0015010.1
MSTRG.32.2	Niben261Chr01[-]1574480-1581707	j	Niben261Chr01g0015010	Niben261Chr01g0015010.1
MSTRG.32.1	Niben261Chr01[-]1574480-1581707	j	Niben261Chr01g0015010	Niben261Chr01g0015010.1
MSTRG.34.1	Niben261Chr01[-]1614583-1618652	u
MSTRG.42.1	Niben261Chr01[-]1994247-1996104	j	Niben261Chr01g0020005	Niben261Chr01g0020005.1
MSTRG.45.1	Niben261Chr01[-]2078070-2079994	j	Niben261Chr01g0020006	Niben261Chr01g0020006.1
MSTRG.49.3	Niben261Chr01[-]2304097-2307811	u
MSTRG.49.2	Niben261Chr01[-]2304097-2307830	u
MSTRG.49.1	Niben261Chr01[-]2304097-2307830	u
MSTRG.49.4	Niben261Chr01[-]2304098-2307774	u
MSTRG.49.6	Niben261Chr01[-]2304103-2307830	u
MSTRG.49.5	Niben261Chr01[-]2304103-2307830	u
MSTRG.64.1	Niben261Chr01[-]3158663-3168601	j	Niben261Chr01g0031010	Niben261Chr01g0031010.1
MSTRG.64.2	Niben261Chr01[-]3158707-3168554	j	Niben261Chr01g0031010	Niben261Chr01g0031010.1
MSTRG.69.1	Niben261Chr01[-]3618845-3624975	j	Niben261Chr01g0036001	Niben261Chr01g0036001.1
MSTRG.70.1	Niben261Chr01[-]3632325-3636122	j	Niben261Chr01g0036007	Niben261Chr01g0036007.1
MSTRG.72.1	Niben261Chr01[-]3756098-3771609	j	Niben261Chr01g0037001	Niben261Chr01g0037001.1
MSTRG.73.1	Niben261Chr01[-]3817532-3823470	j	Niben261Chr01g0038014	Niben261Chr01g0038014.1
MSTRG.80.1	Niben261Chr01[-]4283641-4289101	j	Niben261Chr01g0042008	Niben261Chr01g0042008.1
MSTRG.82.1	Niben261Chr01[-]4526820-4531411	j	Niben261Chr01g0045003	Niben261Chr01g0045003.1
MSTRG.83.2	Niben261Chr01[-]4535330-4538133	j	Niben261Chr01g0045014	Niben261Chr01g0045014.1
MSTRG.84.1	Niben261Chr01[-]4599119-4600935	u
MSTRG.84.2	Niben261Chr01[-]4599119-4600937	u
MSTRG.86.1	Niben261Chr01[-]4639998-4645392	j	Niben261Chr01g0046006	Niben261Chr01g0046006.1
MSTRG.91.1	Niben261Chr01[-]5284784-5285445	j	Niben261Chr01g0052002	Niben261Chr01g0052002.1
MSTRG.95.1	Niben261Chr01[-]5450648-5451494	c	Niben261Chr01g0054017	Niben261Chr01g0054017.1
MSTRG.104.1	Niben261Chr01[-]6173176-6187862	o	Niben261Chr01g0061017	Niben261Chr01g0061017.1
MSTRG.104.2	Niben261Chr01[-]6173385-6187790	o	Niben261Chr01g0061017	Niben261Chr01g0061017.1
MSTRG.119.1	Niben261Chr01[-]7445259-7458235	j	Niben261Chr01g0074013	Niben261Chr01g0074013.1
MSTRG.122.1	Niben261Chr01[-]7591848-7599852	j	Niben261Chr01g0076004	Niben261Chr01g0076004.1
MSTRG.124.1	Niben261Chr01[-]7934402-7939869	j	Niben261Chr01g0079010	Niben261Chr01g0079010.1
MSTRG.145.1	Niben261Chr01[-]9259393-9263744	j	Niben261Chr01g0092007	Niben261Chr01g0092007.1
MSTRG.150.1	Niben261Chr01[-]9545622-9571834	j	Niben261Chr01g0095015	Niben261Chr01g0095015.1
MSTRG.154.1	Niben261Chr01[-]9841196-9846345	u
MSTRG.157.1	Niben261Chr01[-]10361509-10363816	u
MSTRG.162.1	Niben261Chr01[-]11002045-11007268	j	Niben261Chr01g0110011	Niben261Chr01g0110011.1
MSTRG.162.2	Niben261Chr01[-]11002250-11007223	j	Niben261Chr01g0110011	Niben261Chr01g0110011.1
MSTRG.163.1	Niben261Chr01[-]11012060-11020135	j	Niben261Chr01g0110012	Niben261Chr01g0110012.1
MSTRG.164.1	Niben261Chr01[-]11052270-11056092	u
MSTRG.164.3	Niben261Chr01[-]11054850-11056076	u
MSTRG.164.2	Niben261Chr01[-]11054850-11056082	u
MSTRG.169.1	Niben261Chr01[-]11657769-11668517	j	Niben261Chr01g0116017	Niben261Chr01g0116017.1
MSTRG.179.1	Niben261Chr01[-]13112314-13118402	j	Niben261Chr01g0131002	Niben261Chr01g0131002.1
MSTRG.181.1	Niben261Chr01[-]13272828-13274904	u
MSTRG.181.2	Niben261Chr01[-]13272903-13274887	u
MSTRG.185.1	Niben261Chr01[-]13522456-13529510	u
MSTRG.185.2	Niben261Chr01[-]13522676-13529420	u
MSTRG.187.1	Niben261Chr01[-]13808119-13808735	u
MSTRG.190.1	Niben261Chr01[-]13948400-13951758	u
MSTRG.190.2	Niben261Chr01[-]13948654-13951759	u
MSTRG.197.1	Niben261Chr01[-]14150997-14163318	u
MSTRG.197.2	Niben261Chr01[-]14161688-14163306	u
MSTRG.199.1	Niben261Chr01[-]14241109-14245582	j	Niben261Chr01g0142003	Niben261Chr01g0142003.1
MSTRG.200.1	Niben261Chr01[-]14295028-14297338	u
MSTRG.201.1	Niben261Chr01[-]14310208-14315610	j	Niben261Chr01g0143005	Niben261Chr01g0143005.1
MSTRG.202.1	Niben261Chr01[-]14348828-14352307	j	Niben261Chr01g0143013	Niben261Chr01g0143013.1
MSTRG.206.1	Niben261Chr01[-]14868872-14882799	j	Niben261Chr01g0149003	Niben261Chr01g0149003.1
MSTRG.208.1	Niben261Chr01[-]14927310-14933741	u
MSTRG.212.1	Niben261Chr01[-]15817411-15823456	u
MSTRG.214.1	Niben261Chr01[-]16166711-16167313	u
MSTRG.223.1	Niben261Chr01[-]16536895-16538694	j	Niben261Chr01g0165010	Niben261Chr01g0165010.1
MSTRG.234.1	Niben261Chr01[-]17298974-17300740	c	Niben261Chr01g0173011	Niben261Chr01g0173011.1
MSTRG.235.1	Niben261Chr01[-]17306856-17310857	j	Niben261Chr01g0173011	Niben261Chr01g0173011.1
MSTRG.236.1	Niben261Chr01[-]17313224-17318267	u
MSTRG.237.1	Niben261Chr01[-]17452433-17453338	u
MSTRG.240.1	Niben261Chr01[-]17920510-17942762	j	Niben261Chr01g0179010	Niben261Chr01g0179010.1
MSTRG.243.1	Niben261Chr01[-]18333799-18338148	u
MSTRG.243.2	Niben261Chr01[-]18333808-18338158	u
MSTRG.260.1	Niben261Chr01[-]19902943-19904065	u
MSTRG.269.1	Niben261Chr01[-]20526814-20537701	j	Niben261Chr01g0205006	Niben261Chr01g0205006.1
MSTRG.269.2	Niben261Chr01[-]20526929-20537672	j	Niben261Chr01g0205006	Niben261Chr01g0205006.1
MSTRG.269.4	Niben261Chr01[-]20526979-20537609	j	Niben261Chr01g0205006	Niben261Chr01g0205006.1
MSTRG.271.1	Niben261Chr01[-]20725923-20743572	u
MSTRG.274.1	Niben261Chr01[-]20911393-20913815	u
MSTRG.274.2	Niben261Chr01[-]20911493-20913868	u
MSTRG.276.1	Niben261Chr01[-]21004933-21034513	j	Niben261Chr01g0210011	Niben261Chr01g0210011.1
MSTRG.276.2	Niben261Chr01[-]21023048-21034582	j	Niben261Chr01g0210011	Niben261Chr01g0210011.1
MSTRG.276.3	Niben261Chr01[-]21023083-21044045	j	Niben261Chr01g0210011	Niben261Chr01g0210011.1
MSTRG.276.4	Niben261Chr01[-]21023084-21034575	j	Niben261Chr01g0210011	Niben261Chr01g0210011.1
MSTRG.276.6	Niben261Chr01[-]21023722-21034570	j	Niben261Chr01g0210011	Niben261Chr01g0210011.1
MSTRG.276.7	Niben261Chr01[-]21023724-21034553	j	Niben261Chr01g0210011	Niben261Chr01g0210011.1
MSTRG.276.9	Niben261Chr01[-]21023724-21034568	j	Niben261Chr01g0210011	Niben261Chr01g0210011.1
MSTRG.276.8	Niben261Chr01[-]21023724-21034571	j	Niben261Chr01g0210011	Niben261Chr01g0210011.1
MSTRG.276.10	Niben261Chr01[-]21041085-21044138	j	Niben261Chr01g0210011	Niben261Chr01g0210011.1
MSTRG.277.1	Niben261Chr01[-]21120892-21125781	j	Niben261Chr01g0211008	Niben261Chr01g0211008.1
MSTRG.287.1	Niben261Chr01[-]22101746-22103469	u
MSTRG.292.1	Niben261Chr01[-]23027223-23032575	u
MSTRG.299.1	Niben261Chr01[-]23634742-23651976	j	Niben261Chr01g0236018	Niben261Chr01g0236018.1
MSTRG.302.1	Niben261Chr01[-]24290028-24291748	u
MSTRG.303.1	Niben261Chr01[-]24309960-24315194	j	Niben261Chr01g0243007	Niben261Chr01g0243007.1
MSTRG.306.1	Niben261Chr01[-]24479367-24481799	u
MSTRG.313.2	Niben261Chr01[-]24891499-24893397	j	Niben261Chr01g0249009	Niben261Chr01g0249009.1
MSTRG.321.1	Niben261Chr01[-]25493115-25497264	j	Niben261Chr01g0255001	Niben261Chr01g0255001.1
MSTRG.321.2	Niben261Chr01[-]25493277-25497091	j	Niben261Chr01g0255001	Niben261Chr01g0255001.1
MSTRG.322.1	Niben261Chr01[-]25642004-25644186	u
MSTRG.324.1	Niben261Chr01[-]25660310-25662484	u
MSTRG.326.1	Niben261Chr01[-]25707059-25719279	j	Niben261Chr01g0257001	Niben261Chr01g0257001.1
MSTRG.326.2	Niben261Chr01[-]25707172-25719533	j	Niben261Chr01g0257001	Niben261Chr01g0257001.1
MSTRG.328.2	Niben261Chr01[-]26246960-26251277	j	Niben261Chr01g0262007	Niben261Chr01g0262007.1
MSTRG.328.1	Niben261Chr01[-]26246960-26251277	j	Niben261Chr01g0262007	Niben261Chr01g0262007.1
MSTRG.329.1	Niben261Chr01[-]26455285-26469651	j	Niben261Chr01g0264010	Niben261Chr01g0264010.1
MSTRG.329.2	Niben261Chr01[-]26455515-26473876	j	Niben261Chr01g0264010	Niben261Chr01g0264010.1
MSTRG.334.1	Niben261Chr01[-]26932910-26937018	j	Niben261Chr01g0269007	Niben261Chr01g0269007.1
MSTRG.350.1	Niben261Chr01[-]27997217-27997503	o	Niben261Chr01g0280003	Niben261Chr01g0280003.1
MSTRG.352.1	Niben261Chr01[-]28551733-28552673	u
MSTRG.354.1	Niben261Chr01[-]28595213-28597406	u
MSTRG.362.1	Niben261Chr01[-]29318977-29325676	j	Niben261Chr01g0293004	Niben261Chr01g0293004.1
MSTRG.368.1	Niben261Chr01[-]29716355-29734139	u
MSTRG.373.1	Niben261Chr01[-]30420749-30424546	u
MSTRG.378.1	Niben261Chr01[-]30939742-30941903	u
MSTRG.380.1	Niben261Chr01[-]31094015-31099249	j	Niben261Chr01g0311001	Niben261Chr01g0311001.1
MSTRG.382.1	Niben261Chr01[-]31214713-31223062	j	Niben261Chr01g0312005	Niben261Chr01g0312005.1
MSTRG.383.1	Niben261Chr01[-]31420757-31429395	j	Niben261Chr01g0314003	Niben261Chr01g0314003.1
MSTRG.384.1	Niben261Chr01[-]31600728-31611582	u
MSTRG.384.2	Niben261Chr01[-]31610982-31611567	u
MSTRG.390.1	Niben261Chr01[-]32190490-32201181	u
MSTRG.390.2	Niben261Chr01[-]32190875-32201181	u
MSTRG.392.1	Niben261Chr01[-]32267485-32268349	u
MSTRG.400.1	Niben261Chr01[-]32530764-32534704	j	Niben261Chr01g0325014	Niben261Chr01g0325014.1
MSTRG.405.2	Niben261Chr01[-]32635836-32641767	j	Niben261Chr01g0326015	Niben261Chr01g0326015.1
MSTRG.405.3	Niben261Chr01[-]32659590-32662991	u
MSTRG.405.4	Niben261Chr01[-]32659671-32662999	u
MSTRG.405.5	Niben261Chr01[-]32659727-32662999	u
MSTRG.408.1	Niben261Chr01[-]33037106-33041593	u
MSTRG.408.2	Niben261Chr01[-]33038660-33041574	u
MSTRG.408.3	Niben261Chr01[-]33039943-33041583	u
MSTRG.411.1	Niben261Chr01[-]33087362-33089495	u
MSTRG.419.1	Niben261Chr01[-]34389175-34392975	j	Niben261Chr01g0344003	Niben261Chr01g0344003.1
MSTRG.419.3	Niben261Chr01[-]34389890-34392975	j	Niben261Chr01g0344003	Niben261Chr01g0344003.1
MSTRG.426.1	Niben261Chr01[-]34920917-34923573	j	Niben261Chr01g0349012	Niben261Chr01g0349012.1
MSTRG.430.1	Niben261Chr01[-]35089919-35092752	j	Niben261Chr01g0351010	Niben261Chr01g0351010.1
MSTRG.431.1	Niben261Chr01[-]35093988-35094406	c	Niben261Chr01g0351010	Niben261Chr01g0351010.1
MSTRG.436.2	Niben261Chr01[-]35170748-35173801	j	Niben261Chr01g0352003	Niben261Chr01g0352003.1
MSTRG.436.1	Niben261Chr01[-]35170748-35173801	j	Niben261Chr01g0352003	Niben261Chr01g0352003.1
MSTRG.436.4	Niben261Chr01[-]35170818-35173801	j	Niben261Chr01g0352003	Niben261Chr01g0352003.1
MSTRG.436.5	Niben261Chr01[-]35171031-35173801	j	Niben261Chr01g0352003	Niben261Chr01g0352003.1
MSTRG.436.6	Niben261Chr01[-]35171054-35173801	j	Niben261Chr01g0352003	Niben261Chr01g0352003.1
MSTRG.436.7	Niben261Chr01[-]35171055-35173801	j	Niben261Chr01g0352003	Niben261Chr01g0352003.1
MSTRG.436.8	Niben261Chr01[-]35171216-35173801	j	Niben261Chr01g0352003	Niben261Chr01g0352003.1
MSTRG.436.9	Niben261Chr01[-]35171377-35173801	j	Niben261Chr01g0352003	Niben261Chr01g0352003.1
MSTRG.436.11	Niben261Chr01[-]35171377-35173801	j	Niben261Chr01g0352003	Niben261Chr01g0352003.1
MSTRG.436.10	Niben261Chr01[-]35171377-35173801	j	Niben261Chr01g0352003	Niben261Chr01g0352003.1
MSTRG.436.12	Niben261Chr01[-]35171390-35173801	j	Niben261Chr01g0352003	Niben261Chr01g0352003.1
MSTRG.436.13	Niben261Chr01[-]35171391-35173801	j	Niben261Chr01g0352003	Niben261Chr01g0352003.1
MSTRG.436.14	Niben261Chr01[-]35171648-35173801	j	Niben261Chr01g0352003	Niben261Chr01g0352003.1
MSTRG.440.1	Niben261Chr01[-]35636709-35650328	j	Niben261Chr01g0356008	Niben261Chr01g0356008.1
MSTRG.443.1	Niben261Chr01[-]36014533-36015932	u
MSTRG.444.1	Niben261Chr01[-]36116715-36119457	u
MSTRG.450.1	Niben261Chr01[-]36819477-36823701	j	Niben261Chr01g0368002	Niben261Chr01g0368002.1
MSTRG.451.1	Niben261Chr01[-]37052398-37054413	u
MSTRG.453.1	Niben261Chr01[-]37416508-37437274	u
MSTRG.455.1	Niben261Chr01[-]37545219-37548542	u
MSTRG.465.1	Niben261Chr01[-]38661001-38686739	u
MSTRG.465.2	Niben261Chr01[-]38671250-38686614	u
MSTRG.468.1	Niben261Chr01[-]38883885-38884586	j	Niben261Chr01g0389011	Niben261Chr01g0389011.1
MSTRG.469.1	Niben261Chr01[-]38894643-38895323	j	Niben261Chr01g0389012	Niben261Chr01g0389012.1
MSTRG.474.1	Niben261Chr01[-]39278629-39280828	j	Niben261Chr01g0393001	Niben261Chr01g0393001.1
MSTRG.478.1	Niben261Chr01[-]39363493-39373240	j	Niben261Chr01g0393017	Niben261Chr01g0393017.1
MSTRG.483.1	Niben261Chr01[-]39537129-39555320	j	Niben261Chr01g0396010	Niben261Chr01g0396010.1
MSTRG.483.2	Niben261Chr01[-]39537292-39553850	j	Niben261Chr01g0396010	Niben261Chr01g0396010.1
MSTRG.485.2	Niben261Chr01[-]39619281-39620979	u
MSTRG.485.1	Niben261Chr01[-]39619281-39620979	u
MSTRG.495.1	Niben261Chr01[-]40425359-40427943	u
MSTRG.495.2	Niben261Chr01[-]40426277-40427896	u
MSTRG.501.2	Niben261Chr01[-]40694011-40703415	j	Niben261Chr01g0407003	Niben261Chr01g0407003.1
MSTRG.501.1	Niben261Chr01[-]40694011-40703415	j	Niben261Chr01g0407003	Niben261Chr01g0407003.1
MSTRG.502.1	Niben261Chr01[-]40819517-40823573	j	Niben261Chr01g0408003	Niben261Chr01g0408003.1
MSTRG.503.1	Niben261Chr01[-]41134865-41142809	j	Niben261Chr01g0411002	Niben261Chr01g0411002.1
MSTRG.507.1	Niben261Chr01[-]41291356-41294846	j	Niben261Chr01g0413002	Niben261Chr01g0413002.1
MSTRG.509.1	Niben261Chr01[-]41363808-41379356	j	Niben261Chr01g0413025	Niben261Chr01g0413025.1
MSTRG.516.1	Niben261Chr01[-]41847597-41853787	j	Niben261Chr01g0418017	Niben261Chr01g0418017.1
MSTRG.516.2	Niben261Chr01[-]41847647-41853699	j	Niben261Chr01g0418017	Niben261Chr01g0418017.1
MSTRG.519.2	Niben261Chr01[-]42124234-42125046	o	Niben261Chr01g0421004	Niben261Chr01g0421004.1
MSTRG.519.1	Niben261Chr01[-]42124234-42143072	o	Niben261Chr01g0421002	Niben261Chr01g0421002.1
MSTRG.519.3	Niben261Chr01[-]42124234-42143132	o	Niben261Chr01g0421002	Niben261Chr01g0421002.1
MSTRG.519.4	Niben261Chr01[-]42139574-42143475	o	Niben261Chr01g0421002	Niben261Chr01g0421002.1
MSTRG.525.1	Niben261Chr01[-]42315129-42328346	j	Niben261Chr01g0423011	Niben261Chr01g0423011.1
MSTRG.525.2	Niben261Chr01[-]42315300-42328542	j	Niben261Chr01g0423011	Niben261Chr01g0423011.1
MSTRG.525.3	Niben261Chr01[-]42315305-42328346	j	Niben261Chr01g0423011	Niben261Chr01g0423011.1
MSTRG.525.4	Niben261Chr01[-]42315313-42328346	j	Niben261Chr01g0423011	Niben261Chr01g0423011.1
MSTRG.529.1	Niben261Chr01[-]42652924-42658006	o	Niben261Chr01g0426002	Niben261Chr01g0426002.1
MSTRG.531.1	Niben261Chr01[-]42714836-42722171	u
MSTRG.532.1	Niben261Chr01[-]42833735-42839766	u
MSTRG.532.2	Niben261Chr01[-]42833786-42839824	u
MSTRG.532.3	Niben261Chr01[-]42833950-42839737	u
MSTRG.532.4	Niben261Chr01[-]42837415-42839902	u
MSTRG.532.5	Niben261Chr01[-]42837645-42839806	u
MSTRG.532.6	Niben261Chr01[-]42838036-42839759	u
MSTRG.534.1	Niben261Chr01[-]43028410-43038908	j	Niben261Chr01g0430011	Niben261Chr01g0430011.1
MSTRG.541.1	Niben261Chr01[-]43472664-43478153	j	Niben261Chr01g0434010	Niben261Chr01g0434010.1
MSTRG.541.3	Niben261Chr01[-]43472754-43478188	j	Niben261Chr01g0434010	Niben261Chr01g0434010.1
MSTRG.541.2	Niben261Chr01[-]43472754-43478188	j	Niben261Chr01g0434010	Niben261Chr01g0434010.1
MSTRG.541.5	Niben261Chr01[-]43472954-43478151	j	Niben261Chr01g0434010	Niben261Chr01g0434010.1
MSTRG.541.6	Niben261Chr01[-]43472957-43478152	j	Niben261Chr01g0434010	Niben261Chr01g0434010.1
MSTRG.541.7	Niben261Chr01[-]43472978-43478160	j	Niben261Chr01g0434010	Niben261Chr01g0434010.1
MSTRG.544.1	Niben261Chr01[-]43948839-43950152	u
MSTRG.556.1	Niben261Chr01[-]44474159-44475815	j	Niben261Chr01g0445006	Niben261Chr01g0445006.1
MSTRG.562.2	Niben261Chr01[-]44653717-44660278	j	Niben261Chr01g0446011	Niben261Chr01g0446011.1
MSTRG.570.1	Niben261Chr01[-]44916841-44922506	j	Niben261Chr01g0449018	Niben261Chr01g0449018.1
MSTRG.570.2	Niben261Chr01[-]44916904-44922506	j	Niben261Chr01g0449018	Niben261Chr01g0449018.1
MSTRG.573.1	Niben261Chr01[-]44980899-44983304	j	Niben261Chr01g0450008	Niben261Chr01g0450008.1
MSTRG.575.1	Niben261Chr01[-]45010076-45029111	u
MSTRG.576.1	Niben261Chr01[-]45040672-45042793	u
MSTRG.577.1	Niben261Chr01[-]45066677-45069135	u
MSTRG.577.2	Niben261Chr01[-]45066694-45069133	u
MSTRG.577.3	Niben261Chr01[-]45066709-45069133	u
MSTRG.587.1	Niben261Chr01[-]45664093-45667142	u
MSTRG.588.1	Niben261Chr01[-]45863485-45890787	j	Niben261Chr01g0459012	Niben261Chr01g0459012.1
MSTRG.588.2	Niben261Chr01[-]45863654-45890762	j	Niben261Chr01g0459012	Niben261Chr01g0459012.1
MSTRG.588.3	Niben261Chr01[-]45863659-45890772	j	Niben261Chr01g0459012	Niben261Chr01g0459012.1
MSTRG.590.1	Niben261Chr01[-]46056633-46062862	j	Niben261Chr01g0460004	Niben261Chr01g0460004.1
MSTRG.593.1	Niben261Chr01[-]46354886-46368103	j	Niben261Chr01g0463007	Niben261Chr01g0463007.1
MSTRG.596.1	Niben261Chr01[-]46817919-46820569	j	Niben261Chr01g0468006	Niben261Chr01g0468006.1
MSTRG.597.2	Niben261Chr01[-]46867640-46873788	o	Niben261Chr01g0468015	Niben261Chr01g0468015.1
MSTRG.600.1	Niben261Chr01[-]46951879-46959343	j	Niben261Chr01g0469001	Niben261Chr01g0469001.1
MSTRG.610.1	Niben261Chr01[-]47685565-47686845	u
MSTRG.610.2	Niben261Chr01[-]47685730-47705452	j	Niben261Chr01g0477026	Niben261Chr01g0477026.1
MSTRG.611.1	Niben261Chr01[-]47707059-47709643	u
MSTRG.612.1	Niben261Chr01[-]47901892-47908007	j	Niben261Chr01g0479010	Niben261Chr01g0479010.1
MSTRG.613.1	Niben261Chr01[-]47957225-47959467	u
MSTRG.623.1	Niben261Chr01[-]48405368-48406547	u
MSTRG.624.1	Niben261Chr01[-]48460866-48465489	j	Niben261Chr01g0485002	Niben261Chr01g0485002.1
MSTRG.624.2	Niben261Chr01[-]48460948-48465478	j	Niben261Chr01g0485002	Niben261Chr01g0485002.1
MSTRG.624.3	Niben261Chr01[-]48462070-48465464	o	Niben261Chr01g0485002	Niben261Chr01g0485002.1
MSTRG.629.2	Niben261Chr01[-]48713217-48718719	j	Niben261Chr01g0487002	Niben261Chr01g0487002.1
MSTRG.635.1	Niben261Chr01[-]49027303-49043504	j	Niben261Chr01g0490002	Niben261Chr01g0490002.1
MSTRG.650.1	Niben261Chr01[-]49948207-49971607	j	Niben261Chr01g0499010	Niben261Chr01g0499010.1
MSTRG.657.1	Niben261Chr01[-]50412625-50414749	u
MSTRG.666.1	Niben261Chr01[-]50984106-51025639	j	Niben261Chr01g0510012	Niben261Chr01g0510012.1
MSTRG.667.1	Niben261Chr01[-]51045643-51064610	j	Niben261Chr01g0510008	Niben261Chr01g0510008.1
MSTRG.667.2	Niben261Chr01[-]51045665-51064606	j	Niben261Chr01g0510008	Niben261Chr01g0510008.1
MSTRG.677.1	Niben261Chr01[-]52006780-52008788	u
MSTRG.678.1	Niben261Chr01[-]52011809-52014039	u
MSTRG.680.4	Niben261Chr01[-]52221883-52227036	j	Niben261Chr01g0522002	Niben261Chr01g0522002.1
MSTRG.680.2	Niben261Chr01[-]52221883-52227044	j	Niben261Chr01g0522002	Niben261Chr01g0522002.1
MSTRG.679.1	Niben261Chr01[-]52306332-52310126	o	Niben261Chr01g0523007	Niben261Chr01g0523007.1
MSTRG.683.1	Niben261Chr01[-]52423651-52429261	j	Niben261Chr01g0524008	Niben261Chr01g0524008.1
MSTRG.684.2	Niben261Chr01[-]52688911-52696056	j	Niben261Chr01g0527008	Niben261Chr01g0527008.1
MSTRG.687.1	Niben261Chr01[-]53080343-53081953	j	Niben261Chr01g0531006	Niben261Chr01g0531006.1
MSTRG.688.1	Niben261Chr01[-]53150607-53164226	j	Niben261Chr01g0531002	Niben261Chr01g0531002.1
MSTRG.688.2	Niben261Chr01[-]53150888-53164117	o	Niben261Chr01g0531004	Niben261Chr01g0531004.1
MSTRG.692.1	Niben261Chr01[-]53819169-53830260	j	Niben261Chr01g0538005	Niben261Chr01g0538005.1
MSTRG.692.2	Niben261Chr01[-]53819501-53830159	j	Niben261Chr01g0538005	Niben261Chr01g0538005.1
MSTRG.693.2	Niben261Chr01[-]53868488-53871924	o	Niben261Chr01g0538007	Niben261Chr01g0538007.1
MSTRG.700.2	Niben261Chr01[-]54360805-54361912	j	Niben261Chr01g0543009	Niben261Chr01g0543009.1
MSTRG.702.1	Niben261Chr01[-]54664437-54672268	u
MSTRG.704.1	Niben261Chr01[-]54687069-54688536	u
MSTRG.705.1	Niben261Chr01[-]54690568-54705300	j	Niben261Chr01g0547003	Niben261Chr01g0547003.1
MSTRG.712.1	Niben261Chr01[-]55311414-55324198	j	Niben261Chr01g0553005	Niben261Chr01g0553005.1
MSTRG.714.1	Niben261Chr01[-]55410246-55425915	j	Niben261Chr01g0554008	Niben261Chr01g0554008.1
MSTRG.714.2	Niben261Chr01[-]55410276-55425915	j	Niben261Chr01g0554008	Niben261Chr01g0554008.1
MSTRG.714.3	Niben261Chr01[-]55410334-55425789	j	Niben261Chr01g0554008	Niben261Chr01g0554008.1
MSTRG.714.4	Niben261Chr01[-]55413415-55425915	j	Niben261Chr01g0554008	Niben261Chr01g0554008.1
MSTRG.719.1	Niben261Chr01[-]55894895-55908633	j	Niben261Chr01g0559004	Niben261Chr01g0559004.1
MSTRG.719.2	Niben261Chr01[-]55894902-55898723	j	Niben261Chr01g0559004	Niben261Chr01g0559004.1
MSTRG.720.1	Niben261Chr01[-]55975530-55984105	u
MSTRG.723.3	Niben261Chr01[-]56445722-56448248	j	Niben261Chr01g0564003	Niben261Chr01g0564003.1
MSTRG.723.2	Niben261Chr01[-]56445722-56448279	j	Niben261Chr01g0564003	Niben261Chr01g0564003.1
MSTRG.729.2	Niben261Chr01[-]57009551-57011808	u
MSTRG.729.1	Niben261Chr01[-]57009551-57011808	u
MSTRG.736.1	Niben261Chr01[-]58023951-58026508	j	Niben261Chr01g0580011	Niben261Chr01g0580011.1
MSTRG.738.1	Niben261Chr01[-]58063749-58072428	u
MSTRG.738.2	Niben261Chr01[-]58063849-58072428	u
MSTRG.744.1	Niben261Chr01[-]58409225-58413890	c	Niben261Chr01g0584021	Niben261Chr01g0584021.1
MSTRG.744.2	Niben261Chr01[-]58409313-58415581	j	Niben261Chr01g0584021	Niben261Chr01g0584021.1
MSTRG.749.3	Niben261Chr01[-]58538391-58545004	j	Niben261Chr01g0585021	Niben261Chr01g0585021.1
MSTRG.751.2	Niben261Chr01[-]58689409-58694961	j	Niben261Chr01g0587005	Niben261Chr01g0587005.1
MSTRG.751.1	Niben261Chr01[-]58689409-58694967	j	Niben261Chr01g0587005	Niben261Chr01g0587005.1
MSTRG.755.1	Niben261Chr01[-]58772926-58774695	u
MSTRG.757.1	Niben261Chr01[-]58871666-58873880	j	Niben261Chr01g0589012	Niben261Chr01g0589012.1
MSTRG.757.2	Niben261Chr01[-]58871668-58875348	j	Niben261Chr01g0589012	Niben261Chr01g0589012.1
MSTRG.758.1	Niben261Chr01[-]58906654-58907901	u
MSTRG.762.2	Niben261Chr01[-]59340378-59343008	j	Niben261Chr01g0593007	Niben261Chr01g0593007.1
MSTRG.768.1	Niben261Chr01[-]60588621-60591440	u
MSTRG.771.1	Niben261Chr01[-]61066526-61067404	u
MSTRG.772.1	Niben261Chr01[-]61263459-61271253	j	Niben261Chr01g0612010	Niben261Chr01g0612010.1
MSTRG.777.1	Niben261Chr01[-]62410867-62416858	j	Niben261Chr01g0624005	Niben261Chr01g0624005.1
MSTRG.778.1	Niben261Chr01[-]62654788-62660748	u
MSTRG.778.2	Niben261Chr01[-]62654849-62660757	u
MSTRG.778.3	Niben261Chr01[-]62655007-62660746	u
MSTRG.778.4	Niben261Chr01[-]62655712-62660757	u
MSTRG.780.1	Niben261Chr01[-]62876884-62881351	u
MSTRG.788.1	Niben261Chr01[-]63639946-63642130	u
MSTRG.792.2	Niben261Chr01[-]63929042-63933584	j	Niben261Chr01g0639007	Niben261Chr01g0639007.1
MSTRG.792.3	Niben261Chr01[-]63929050-63933612	j	Niben261Chr01g0639007	Niben261Chr01g0639007.1
MSTRG.805.1	Niben261Chr01[-]65287988-65295264	j	Niben261Chr01g0653017	Niben261Chr01g0653017.1
MSTRG.805.2	Niben261Chr01[-]65288001-65295209	j	Niben261Chr01g0653017	Niben261Chr01g0653017.1
MSTRG.805.3	Niben261Chr01[-]65288038-65295264	j	Niben261Chr01g0653017	Niben261Chr01g0653017.1
MSTRG.805.4	Niben261Chr01[-]65288041-65295128	j	Niben261Chr01g0653017	Niben261Chr01g0653017.1
MSTRG.805.5	Niben261Chr01[-]65288041-65295210	j	Niben261Chr01g0653017	Niben261Chr01g0653017.1
MSTRG.805.8	Niben261Chr01[-]65290645-65295234	j	Niben261Chr01g0653017	Niben261Chr01g0653017.1
MSTRG.810.1	Niben261Chr01[-]65713626-65722761	j	Niben261Chr01g0657003	Niben261Chr01g0657003.1
MSTRG.827.1	Niben261Chr01[-]66785506-66793607	j	Niben261Chr01g0668007	Niben261Chr01g0668007.1
MSTRG.827.2	Niben261Chr01[-]66788666-66793606	j	Niben261Chr01g0668007	Niben261Chr01g0668007.1
MSTRG.829.1	Niben261Chr01[-]67047371-67048308	o	Niben261Chr01g0670002	Niben261Chr01g0670002.1
MSTRG.831.1	Niben261Chr01[-]67276276-67279877	u
MSTRG.838.1	Niben261Chr01[-]67771174-67772790	u
MSTRG.839.2	Niben261Chr01[-]68145878-68150907	j	Niben261Chr01g0681014	Niben261Chr01g0681014.1
MSTRG.841.1	Niben261Chr01[-]68536224-68541481	j	Niben261Chr01g0685002	Niben261Chr01g0685002.1
MSTRG.843.1	Niben261Chr01[-]68584500-68597169	u
MSTRG.850.1	Niben261Chr01[-]68814571-68819756	u
MSTRG.850.2	Niben261Chr01[-]68814670-68816677	u
MSTRG.852.1	Niben261Chr01[-]69037599-69039896	u
MSTRG.855.1	Niben261Chr01[-]69160394-69167404	j	Niben261Chr01g0691027	Niben261Chr01g0691027.1
MSTRG.862.1	Niben261Chr01[-]69544327-69550293	j	Niben261Chr01g0695010	Niben261Chr01g0695010.1
MSTRG.864.2	Niben261Chr01[-]69832990-69836121	j	Niben261Chr01g0698010	Niben261Chr01g0698010.1
MSTRG.864.1	Niben261Chr01[-]69832990-69836127	j	Niben261Chr01g0698010	Niben261Chr01g0698010.1
MSTRG.864.3	Niben261Chr01[-]69833022-69835893	j	Niben261Chr01g0698010	Niben261Chr01g0698010.1
MSTRG.864.5	Niben261Chr01[-]69833079-69835893	j	Niben261Chr01g0698010	Niben261Chr01g0698010.1
MSTRG.864.7	Niben261Chr01[-]69833124-69836117	j	Niben261Chr01g0698010	Niben261Chr01g0698010.1
MSTRG.867.1	Niben261Chr01[-]70187813-70189520	u
MSTRG.868.1	Niben261Chr01[-]70210724-70212668	u
MSTRG.875.1	Niben261Chr01[-]70857790-70868091	j	Niben261Chr01g0708002	Niben261Chr01g0708002.1
MSTRG.875.2	Niben261Chr01[-]70862305-70867930	j	Niben261Chr01g0708002	Niben261Chr01g0708002.1
MSTRG.880.1	Niben261Chr01[-]71298277-71300629	u
MSTRG.884.2	Niben261Chr01[-]71505027-71508770	j	Niben261Chr01g0715007	Niben261Chr01g0715007.1
MSTRG.884.1	Niben261Chr01[-]71505027-71508770	j	Niben261Chr01g0715007	Niben261Chr01g0715007.1
MSTRG.886.1	Niben261Chr01[-]71597759-71600578	u
MSTRG.888.2	Niben261Chr01[-]71905301-71914232	j	Niben261Chr01g0719007	Niben261Chr01g0719007.1
MSTRG.888.1	Niben261Chr01[-]71905301-71914232	j	Niben261Chr01g0719007	Niben261Chr01g0719007.1
MSTRG.888.3	Niben261Chr01[-]71905310-71914263	j	Niben261Chr01g0719007	Niben261Chr01g0719007.1
MSTRG.888.4	Niben261Chr01[-]71905331-71914238	j	Niben261Chr01g0719007	Niben261Chr01g0719007.1
MSTRG.888.5	Niben261Chr01[-]71905345-71914225	j	Niben261Chr01g0719007	Niben261Chr01g0719007.1
MSTRG.888.6	Niben261Chr01[-]71907087-71914226	j	Niben261Chr01g0719007	Niben261Chr01g0719007.1
MSTRG.887.1	Niben261Chr01[-]71964681-71970005	u
MSTRG.891.1	Niben261Chr01[-]72135862-72140948	j	Niben261Chr01g0721005	Niben261Chr01g0721005.1
MSTRG.892.1	Niben261Chr01[-]72160652-72169558	j	Niben261Chr01g0722008	Niben261Chr01g0722008.1
MSTRG.895.2	Niben261Chr01[-]72290748-72295463	j	Niben261Chr01g0723010	Niben261Chr01g0723010.1
MSTRG.896.1	Niben261Chr01[-]72343872-72347373	o	Niben261Chr01g0723006	Niben261Chr01g0723006.1
MSTRG.900.1	Niben261Chr01[-]72617717-72623318	j	Niben261Chr01g0726006	Niben261Chr01g0726006.1
MSTRG.908.1	Niben261Chr01[-]73200814-73213940	j	Niben261Chr01g0732007	Niben261Chr01g0732007.1
MSTRG.910.1	Niben261Chr01[-]73390672-73410996	j	Niben261Chr01g0734001	Niben261Chr01g0734001.1
MSTRG.912.1	Niben261Chr01[-]73798221-73802418	u
MSTRG.912.2	Niben261Chr01[-]73798229-73802487	u
MSTRG.914.1	Niben261Chr01[-]73899699-73900699	u
MSTRG.921.1	Niben261Chr01[-]74519341-74534587	j	Niben261Chr01g0745006	Niben261Chr01g0745006.1
MSTRG.921.2	Niben261Chr01[-]74519401-74534572	j	Niben261Chr01g0745006	Niben261Chr01g0745006.1
MSTRG.926.1	Niben261Chr01[-]75386529-75393239	j	Niben261Chr01g0754014	Niben261Chr01g0754014.1
MSTRG.928.1	Niben261Chr01[-]75948600-75950627	u
MSTRG.929.1	Niben261Chr01[-]76153131-76154058	u
MSTRG.930.1	Niben261Chr01[-]76275474-76277734	u
MSTRG.931.1	Niben261Chr01[-]76514298-76516858	u
MSTRG.932.1	Niben261Chr01[-]76593414-76601296	j	Niben261Chr01g0766020	Niben261Chr01g0766020.1
MSTRG.937.1	Niben261Chr01[-]77247738-77251832	u
MSTRG.943.1	Niben261Chr01[-]77952549-77977691	j	Niben261Chr01g0779003	Niben261Chr01g0779003.1
MSTRG.943.2	Niben261Chr01[-]77952679-77977675	j	Niben261Chr01g0779003	Niben261Chr01g0779003.1
MSTRG.951.1	Niben261Chr01[-]78462270-78462614	u
MSTRG.952.1	Niben261Chr01[-]78625531-78652995	u
MSTRG.952.2	Niben261Chr01[-]78648341-78653093	u
MSTRG.952.3	Niben261Chr01[-]78651319-78653006	u
MSTRG.954.1	Niben261Chr01[-]78772412-78775316	u
MSTRG.954.2	Niben261Chr01[-]78772449-78775285	u
MSTRG.957.1	Niben261Chr01[-]79088257-79096917	j	Niben261Chr01g0791001	Niben261Chr01g0791001.1
MSTRG.959.1	Niben261Chr01[-]79407684-79410418	u
MSTRG.966.1	Niben261Chr01[-]79739558-79742307	u
MSTRG.966.2	Niben261Chr01[-]79739712-79741343	u
MSTRG.970.1	Niben261Chr01[-]80281559-80299439	j	Niben261Chr01g0803025	Niben261Chr01g0803025.1
MSTRG.974.1	Niben261Chr01[-]80757353-80762658	j	Niben261Chr01g0807007	Niben261Chr01g0807007.1
MSTRG.975.1	Niben261Chr01[-]80912880-80915115	u
MSTRG.984.1	Niben261Chr01[-]81512373-81514066	j	Niben261Chr01g0815011	Niben261Chr01g0815011.1
MSTRG.985.1	Niben261Chr01[-]81782086-81784375	u
MSTRG.986.2	Niben261Chr01[-]81862828-81868704	j	Niben261Chr01g0818010	Niben261Chr01g0818010.1
MSTRG.987.2	Niben261Chr01[-]81989567-82002965	j	Niben261Chr01g0820007	Niben261Chr01g0820007.1
MSTRG.987.3	Niben261Chr01[-]81989988-82004051	j	Niben261Chr01g0820007	Niben261Chr01g0820007.1
MSTRG.987.4	Niben261Chr01[-]81999070-82004049	j	Niben261Chr01g0820008	Niben261Chr01g0820008.1
MSTRG.991.1	Niben261Chr01[-]82183033-82187471	u
MSTRG.992.1	Niben261Chr01[-]82451936-82453510	u
MSTRG.1000.1	Niben261Chr01[-]83185943-83196874	j	Niben261Chr01g0832005	Niben261Chr01g0832005.1
MSTRG.1003.1	Niben261Chr01[-]83387463-83391547	u
MSTRG.1003.2	Niben261Chr01[-]83387473-83391545	u
MSTRG.1008.1	Niben261Chr01[-]83680681-83682663	u
MSTRG.1010.1	Niben261Chr01[-]84205682-84208156	u
MSTRG.1022.1	Niben261Chr01[-]84758449-84796049	j	Niben261Chr01g0848001	Niben261Chr01g0848001.1
MSTRG.1027.1	Niben261Chr01[-]85221842-85235324	u
MSTRG.1028.1	Niben261Chr01[-]85274107-85322311	j	Niben261Chr01g0853012	Niben261Chr01g0853012.1
MSTRG.1028.2	Niben261Chr01[-]85274379-85322190	j	Niben261Chr01g0853012	Niben261Chr01g0853012.1
MSTRG.1033.1	Niben261Chr01[-]85505774-85512483	u
MSTRG.1036.2	Niben261Chr01[-]85646799-85662634	j	Niben261Chr01g0856003	Niben261Chr01g0856003.1
MSTRG.1048.1	Niben261Chr01[-]87120470-87128009	u
MSTRG.1050.1	Niben261Chr01[-]87172172-87183334	j	Niben261Chr01g0872016	Niben261Chr01g0872016.1
MSTRG.1052.1	Niben261Chr01[-]87248690-87256221	j	Niben261Chr01g0872005	Niben261Chr01g0872005.1
MSTRG.1058.1	Niben261Chr01[-]87778919-87782259	j	Niben261Chr01g0877004	Niben261Chr01g0877004.1
MSTRG.1058.2	Niben261Chr01[-]87778923-87781669	j	Niben261Chr01g0877004	Niben261Chr01g0877004.1
MSTRG.1062.1	Niben261Chr01[-]88088520-88097775	j	Niben261Chr01g0881007	Niben261Chr01g0881007.1
MSTRG.1063.1	Niben261Chr01[-]88189413-88190890	u
MSTRG.1065.1	Niben261Chr01[-]88508550-88518372	j	Niben261Chr01g0885007	Niben261Chr01g0885007.1
MSTRG.1072.1	Niben261Chr01[-]89174756-89175919	u
MSTRG.1074.1	Niben261Chr01[-]89289697-89291291	j	Niben261Chr01g0893016	Niben261Chr01g0893016.1
MSTRG.1083.3	Niben261Chr01[-]89502595-89517188	j	Niben261Chr01g0895004	Niben261Chr01g0895004.1
MSTRG.1083.4	Niben261Chr01[-]89515557-89517189	o	Niben261Chr01g0895004	Niben261Chr01g0895004.1
MSTRG.1084.1	Niben261Chr01[-]89517818-89525282	j	Niben261Chr01g0895023	Niben261Chr01g0895023.1
MSTRG.1084.2	Niben261Chr01[-]89517820-89525282	j	Niben261Chr01g0895023	Niben261Chr01g0895023.1
MSTRG.1088.1	Niben261Chr01[-]89811657-89819244	j	Niben261Chr01g0898007	Niben261Chr01g0898007.1
MSTRG.1094.1	Niben261Chr01[-]90113525-90129825	u
MSTRG.1094.2	Niben261Chr01[-]90113534-90129825	u
MSTRG.1096.1	Niben261Chr01[-]90426983-90430049	u
MSTRG.1097.1	Niben261Chr01[-]90443875-90453539	u
MSTRG.1097.2	Niben261Chr01[-]90443882-90453535	u
MSTRG.1097.3	Niben261Chr01[-]90450058-90453641	u
MSTRG.1113.1	Niben261Chr01[-]91838877-91846043	j	Niben261Chr01g0918006	Niben261Chr01g0918006.1
MSTRG.1114.1	Niben261Chr01[-]91890568-91893361	u
MSTRG.1124.1	Niben261Chr01[-]93451770-93454255	u
MSTRG.1124.2	Niben261Chr01[-]93451902-93454252	u
MSTRG.1125.1	Niben261Chr01[-]93457420-93463418	j	Niben261Chr01g0934013	Niben261Chr01g0934013.1
MSTRG.1128.2	Niben261Chr01[-]93863016-93864279	u
MSTRG.1128.1	Niben261Chr01[-]93863016-93864279	u
MSTRG.1131.1	Niben261Chr01[-]94096050-94107169	j	Niben261Chr01g0941004	Niben261Chr01g0941004.1
MSTRG.1131.2	Niben261Chr01[-]94096143-94107104	j	Niben261Chr01g0941004	Niben261Chr01g0941004.1
MSTRG.1134.1	Niben261Chr01[-]94426486-94431493	u
MSTRG.1135.1	Niben261Chr01[-]94593144-94601953	j	Niben261Chr01g0946020	Niben261Chr01g0946020.1
MSTRG.1135.2	Niben261Chr01[-]94593188-94601938	j	Niben261Chr01g0946020	Niben261Chr01g0946020.1
MSTRG.1135.3	Niben261Chr01[-]94593213-94601929	j	Niben261Chr01g0946020	Niben261Chr01g0946020.1
MSTRG.1135.4	Niben261Chr01[-]94593263-94601938	j	Niben261Chr01g0946020	Niben261Chr01g0946020.1
MSTRG.1135.5	Niben261Chr01[-]94593289-94601938	j	Niben261Chr01g0946020	Niben261Chr01g0946020.1
MSTRG.1137.1	Niben261Chr01[-]94634818-94640693	j	Niben261Chr01g0946016	Niben261Chr01g0946016.1
MSTRG.1141.1	Niben261Chr01[-]94678060-94684496	u
MSTRG.1149.1	Niben261Chr01[-]95108449-95110849	u
MSTRG.1154.1	Niben261Chr01[-]95609236-95619141	j	Niben261Chr01g0956005	Niben261Chr01g0956005.1
MSTRG.1160.1	Niben261Chr01[-]95920710-95935862	j	Niben261Chr01g0959010	Niben261Chr01g0959010.1
MSTRG.1163.1	Niben261Chr01[-]96096519-96404619	j	Niben261Chr01g0961002	Niben261Chr01g0961002.1
MSTRG.1163.2	Niben261Chr01[-]96096785-96099308	j	Niben261Chr01g0961002	Niben261Chr01g0961002.1
MSTRG.1164.1	Niben261Chr01[-]96163870-96168312	u
MSTRG.1164.2	Niben261Chr01[-]96163955-96168311	u
MSTRG.1164.3	Niben261Chr01[-]96164106-96168245	u
MSTRG.1167.1	Niben261Chr01[-]96237828-96241050	u
MSTRG.1162.1	Niben261Chr01[-]96751821-96754202	j	Niben261Chr01g0967010	Niben261Chr01g0967010.1
MSTRG.1162.2	Niben261Chr01[-]96751917-96753968	j	Niben261Chr01g0967010	Niben261Chr01g0967010.1
MSTRG.1175.1	Niben261Chr01[-]97093881-97096754	j	Niben261Chr01g0971006	Niben261Chr01g0971006.1
MSTRG.1177.1	Niben261Chr01[-]97203173-97206241	j	Niben261Chr01g0972001	Niben261Chr01g0972001.1
MSTRG.1178.1	Niben261Chr01[-]97253809-97258051	u
MSTRG.1188.1	Niben261Chr01[-]98022539-98030888	j	Niben261Chr01g0980006	Niben261Chr01g0980006.1
MSTRG.1188.2	Niben261Chr01[-]98022566-98030888	j	Niben261Chr01g0980006	Niben261Chr01g0980006.1
MSTRG.1188.3	Niben261Chr01[-]98022653-98030830	j	Niben261Chr01g0980006	Niben261Chr01g0980006.1
MSTRG.1188.4	Niben261Chr01[-]98022783-98030836	j	Niben261Chr01g0980006	Niben261Chr01g0980006.1
MSTRG.1193.1	Niben261Chr01[-]98814747-98816424	u
MSTRG.1193.2	Niben261Chr01[-]98814751-98816289	u
MSTRG.1196.1	Niben261Chr01[-]98981402-98985047	u
MSTRG.1204.1	Niben261Chr01[-]99825101-99834201	u
MSTRG.1204.2	Niben261Chr01[-]99825112-99834071	u
MSTRG.1210.1	Niben261Chr01[-]101083941-101089955	j	Niben261Chr01g1011004	Niben261Chr01g1011004.1
MSTRG.1215.1	Niben261Chr01[-]102120394-102122215	u
MSTRG.1218.1	Niben261Chr01[-]102414796-102418800	u
MSTRG.1219.1	Niben261Chr01[-]103228128-103257831	j	Niben261Chr01g1032007	Niben261Chr01g1032007.1
MSTRG.1227.1	Niben261Chr01[-]104310808-104314939	j	Niben261Chr01g1043006	Niben261Chr01g1043006.1
MSTRG.1228.1	Niben261Chr01[-]104614886-104617437	u
MSTRG.1228.2	Niben261Chr01[-]104614889-104617437	u
MSTRG.1232.1	Niben261Chr01[-]104810472-104824777	j	Niben261Chr01g1048002	Niben261Chr01g1048002.1
MSTRG.1232.2	Niben261Chr01[-]104811655-104822727	j	Niben261Chr01g1048002	Niben261Chr01g1048002.1
MSTRG.1246.1	Niben261Chr01[-]105935803-105941519	j	Niben261Chr01g1064014	Niben261Chr01g1064014.1
MSTRG.1249.1	Niben261Chr01[-]106099673-106107215	j	Niben261Chr01g1064029	Niben261Chr01g1064029.1
MSTRG.1250.1	Niben261Chr01[-]106121809-106122503	c	Niben261Chr01g1064029	Niben261Chr01g1064029.1
MSTRG.1260.1	Niben261Chr01[-]107589580-107594626	u
MSTRG.1260.2	Niben261Chr01[-]107589720-107594626	u
MSTRG.1263.2	Niben261Chr01[-]107655887-107669225	j	Niben261Chr01g1076006	Niben261Chr01g1076006.1
MSTRG.1263.1	Niben261Chr01[-]107655887-107669225	j	Niben261Chr01g1076006	Niben261Chr01g1076006.1
MSTRG.1263.3	Niben261Chr01[-]107655894-107669219	j	Niben261Chr01g1076006	Niben261Chr01g1076006.1
MSTRG.1263.4	Niben261Chr01[-]107655904-107669234	j	Niben261Chr01g1076006	Niben261Chr01g1076006.1
MSTRG.1263.5	Niben261Chr01[-]107655906-107666004	j	Niben261Chr01g1076006	Niben261Chr01g1076006.1
MSTRG.1263.6	Niben261Chr01[-]107655911-107669217	j	Niben261Chr01g1076006	Niben261Chr01g1076006.1
MSTRG.1263.7	Niben261Chr01[-]107655927-107669174	j	Niben261Chr01g1076006	Niben261Chr01g1076006.1
MSTRG.1262.1	Niben261Chr01[-]107701548-107705276	j	Niben261Chr01g1077026	Niben261Chr01g1077026.1
MSTRG.1262.2	Niben261Chr01[-]107701557-107704882	j	Niben261Chr01g1077026	Niben261Chr01g1077026.1
MSTRG.1262.3	Niben261Chr01[-]107701638-107705262	j	Niben261Chr01g1077026	Niben261Chr01g1077026.1
MSTRG.1262.4	Niben261Chr01[-]107702179-107705225	j	Niben261Chr01g1077026	Niben261Chr01g1077026.1
MSTRG.1266.1	Niben261Chr01[-]107783924-107784735	u
MSTRG.1267.1	Niben261Chr01[-]107806047-107809856	j	Niben261Chr01g1078011	Niben261Chr01g1078011.1
MSTRG.1268.1	Niben261Chr01[-]107811661-107817586	j	Niben261Chr01g1078012	Niben261Chr01g1078012.1
MSTRG.1270.1	Niben261Chr01[-]107937989-107945721	j	Niben261Chr01g1080014	Niben261Chr01g1080014.1
MSTRG.1270.2	Niben261Chr01[-]107938206-107945721	j	Niben261Chr01g1080014	Niben261Chr01g1080014.1
MSTRG.1270.3	Niben261Chr01[-]107939972-107945683	j	Niben261Chr01g1080014	Niben261Chr01g1080014.1
MSTRG.1277.1	Niben261Chr01[-]108355054-108356957	u
MSTRG.1280.1	Niben261Chr01[-]108435450-108439268	u
MSTRG.1287.1	Niben261Chr01[-]108897624-108912289	j	Niben261Chr01g1089015	Niben261Chr01g1089015.1
MSTRG.1292.2	Niben261Chr01[-]109201829-109214589	j	Niben261Chr01g1092001	Niben261Chr01g1092001.1
MSTRG.1292.1	Niben261Chr01[-]109201829-109214589	j	Niben261Chr01g1092001	Niben261Chr01g1092001.1
MSTRG.1292.3	Niben261Chr01[-]109201830-109214589	j	Niben261Chr01g1092001	Niben261Chr01g1092001.1
MSTRG.1293.1	Niben261Chr01[-]109225100-109231939	u
MSTRG.1294.1	Niben261Chr01[-]109244462-109254061	j	Niben261Chr01g1092021	Niben261Chr01g1092021.1
MSTRG.1295.1	Niben261Chr01[-]109270782-109271025	o	Niben261Chr01g1092028	Niben261Chr01g1092028.1
MSTRG.1296.1	Niben261Chr01[-]109271508-109278702	c	Niben261Chr01g1092028	Niben261Chr01g1092028.1
MSTRG.1299.1	Niben261Chr01[-]109305245-109307854	u
MSTRG.1300.1	Niben261Chr01[-]109353831-109365330	j	Niben261Chr01g1093021	Niben261Chr01g1093021.1
MSTRG.1301.1	Niben261Chr01[-]109397949-109398854	o	Niben261Chr01g1094009	Niben261Chr01g1094009.1
MSTRG.1302.1	Niben261Chr01[-]109544627-109546963	u
MSTRG.1312.2	Niben261Chr01[-]110007463-110011385	j	Niben261Chr01g1100009	Niben261Chr01g1100009.1
MSTRG.1312.1	Niben261Chr01[-]110007463-110011416	j	Niben261Chr01g1100009	Niben261Chr01g1100009.1
MSTRG.1315.2	Niben261Chr01[-]110094827-110103426	j	Niben261Chr01g1101003	Niben261Chr01g1101003.1
MSTRG.1315.1	Niben261Chr01[-]110094827-110103430	j	Niben261Chr01g1101003	Niben261Chr01g1101003.1
MSTRG.1318.1	Niben261Chr01[-]110398198-110403194	j	Niben261Chr01g1104004	Niben261Chr01g1104004.1
MSTRG.1326.1	Niben261Chr01[-]110837498-110842918	u
MSTRG.1328.1	Niben261Chr01[-]111151100-111153858	j	Niben261Chr01g1111003	Niben261Chr01g1111003.1
MSTRG.1330.2	Niben261Chr01[-]111294105-111299564	u
MSTRG.1330.1	Niben261Chr01[-]111294105-111299564	u
MSTRG.1330.3	Niben261Chr01[-]111294609-111299564	u
MSTRG.1332.1	Niben261Chr01[-]111415975-111421493	j	Niben261Chr01g1114010	Niben261Chr01g1114010.1
MSTRG.1332.2	Niben261Chr01[-]111415995-111421486	j	Niben261Chr01g1114010	Niben261Chr01g1114010.1
MSTRG.1333.1	Niben261Chr01[-]111448557-111452300	u
MSTRG.1335.1	Niben261Chr01[-]111534291-111537166	j	Niben261Chr01g1115009	Niben261Chr01g1115009.1
MSTRG.1335.3	Niben261Chr01[-]111534605-111536658	j	Niben261Chr01g1115009	Niben261Chr01g1115009.1
MSTRG.1339.1	Niben261Chr01[-]112024614-112036500	j	Niben261Chr01g1120003	Niben261Chr01g1120003.1
MSTRG.1342.1	Niben261Chr01[-]112128044-112130478	u
MSTRG.1345.1	Niben261Chr01[-]112325629-112340821	j	Niben261Chr01g1123001	Niben261Chr01g1123001.1
MSTRG.1349.1	Niben261Chr01[-]112469731-112473270	u
MSTRG.1356.2	Niben261Chr01[-]112736023-112744403	j	Niben261Chr01g1127002	Niben261Chr01g1127002.1
MSTRG.1361.2	Niben261Chr01[-]113060327-113064789	j	Niben261Chr01g1130008	Niben261Chr01g1130008.1
MSTRG.1365.1	Niben261Chr01[-]113141091-113148324	j	Niben261Chr01g1131004	Niben261Chr01g1131004.1
MSTRG.1373.1	Niben261Chr01[-]113414450-113415877	u
MSTRG.1377.1	Niben261Chr01[-]113604191-113611884	o	Niben261Chr01g1137001	Niben261Chr01g1137001.1
MSTRG.1384.1	Niben261Chr01[-]113943591-113944579	u
MSTRG.1388.1	Niben261Chr01[-]114399249-114409988	j	Niben261Chr01g1144009	Niben261Chr01g1144009.1
MSTRG.1391.1	Niben261Chr01[-]114511001-114517928	j	Niben261Chr01g1145010	Niben261Chr01g1145010.1
MSTRG.1392.1	Niben261Chr01[-]114545549-114546894	u
MSTRG.1397.1	Niben261Chr01[-]114883630-114888499	j	Niben261Chr01g1148013	Niben261Chr01g1148013.1
MSTRG.1401.1	Niben261Chr01[-]115251425-115255829	j	Niben261Chr01g1152008	Niben261Chr01g1152008.1
MSTRG.1403.1	Niben261Chr01[-]115273612-115274911	u
MSTRG.1407.1	Niben261Chr01[-]115536368-115542118	u
MSTRG.1412.1	Niben261Chr01[-]116823565-116828714	j	Niben261Chr01g1168008	Niben261Chr01g1168008.1
MSTRG.1414.2	Niben261Chr01[-]116998331-117007172	j	Niben261Chr01g1170009	Niben261Chr01g1170009.1
MSTRG.1414.1	Niben261Chr01[-]116998331-117007172	j	Niben261Chr01g1170009	Niben261Chr01g1170009.1
MSTRG.1414.3	Niben261Chr01[-]116998502-117007172	j	Niben261Chr01g1170009	Niben261Chr01g1170009.1
MSTRG.1419.2	Niben261Chr01[-]117321760-117330843	j	Niben261Chr01g1173006	Niben261Chr01g1173006.1
MSTRG.1420.1	Niben261Chr01[-]117340165-117344779	j	Niben261Chr01g1173007	Niben261Chr01g1173007.1
MSTRG.1423.2	Niben261Chr01[-]117474758-117477402	u
MSTRG.1423.3	Niben261Chr01[-]117475848-117477402	u
MSTRG.1434.2	Niben261Chr01[-]118455289-118460297	j	Niben261Chr01g1184002	Niben261Chr01g1184002.1
MSTRG.1434.3	Niben261Chr01[-]118455605-118462540	j	Niben261Chr01g1184002	Niben261Chr01g1184002.1
MSTRG.1434.4	Niben261Chr01[-]118455605-118462549	j	Niben261Chr01g1184002	Niben261Chr01g1184002.1
MSTRG.1436.1	Niben261Chr01[-]118823991-118825102	o	Niben261Chr01g1188016	Niben261Chr01g1188016.1
MSTRG.1437.1	Niben261Chr01[-]118828539-118832952	j	Niben261Chr01g1188005	Niben261Chr01g1188005.1
MSTRG.1441.1	Niben261Chr01[-]119158778-119166115	j	Niben261Chr01g1191010	Niben261Chr01g1191010.1
MSTRG.1445.1	Niben261Chr01[-]119284235-119286623	j	Niben261Chr01g1193003	Niben261Chr01g1193003.1
MSTRG.1450.1	Niben261Chr01[-]119872919-119878875	j	Niben261Chr01g1198008	Niben261Chr01g1198008.1
MSTRG.1453.1	Niben261Chr01[-]119977063-119979850	u
MSTRG.1456.1	Niben261Chr01[-]119985452-119993844	u
MSTRG.1456.2	Niben261Chr01[-]119986504-119993881	u
MSTRG.1457.2	Niben261Chr01[-]120037942-120040205	j	Niben261Chr01g1200006	Niben261Chr01g1200006.1
MSTRG.1458.1	Niben261Chr01[-]120100861-120104297	u
MSTRG.1458.2	Niben261Chr01[-]120100876-120104245	u
MSTRG.1459.1	Niben261Chr01[-]120112095-120118824	u
MSTRG.1459.2	Niben261Chr01[-]120112147-120118824	u
MSTRG.1460.1	Niben261Chr01[-]120208039-120212690	u
MSTRG.1462.1	Niben261Chr01[-]120222108-120222606	u
MSTRG.1464.1	Niben261Chr01[-]120299660-120302451	u
MSTRG.1466.1	Niben261Chr01[-]120335210-120339393	i	Niben261Chr01g1203004	Niben261Chr01g1203004.1
MSTRG.1467.1	Niben261Chr01[-]120356221-120357944	u
MSTRG.1468.3	Niben261Chr01[-]120371223-120389656	j	Niben261Chr01g1204008	Niben261Chr01g1204008.1
MSTRG.1468.2	Niben261Chr01[-]120371223-120389971	j	Niben261Chr01g1204008	Niben261Chr01g1204008.1
MSTRG.1468.4	Niben261Chr01[-]120371248-120390006	j	Niben261Chr01g1204008	Niben261Chr01g1204008.1
MSTRG.1471.1	Niben261Chr01[-]120539613-120542472	u
MSTRG.1472.1	Niben261Chr01[-]120551827-120552042	c	Niben261Chr01g1205004	Niben261Chr01g1205004.1
MSTRG.1477.1	Niben261Chr01[-]120873136-120875141	u
MSTRG.1478.1	Niben261Chr01[-]121086577-121090792	u
MSTRG.1482.1	Niben261Chr01[-]121166315-121170043	u
MSTRG.1482.3	Niben261Chr01[-]121166508-121170035	u
MSTRG.1482.2	Niben261Chr01[-]121166508-121170036	u
MSTRG.1484.1	Niben261Chr01[-]121186564-121191974	u
MSTRG.1484.2	Niben261Chr01[-]121186945-121191929	u
MSTRG.1487.1	Niben261Chr01[-]121628123-121630579	u
MSTRG.1487.2	Niben261Chr01[-]121628298-121630556	u
MSTRG.1488.1	Niben261Chr01[-]121675085-121678488	j	Niben261Chr01g1216001	Niben261Chr01g1216001.1
MSTRG.1491.1	Niben261Chr01[-]121875338-121878064	u
MSTRG.1502.1	Niben261Chr01[-]122424550-122431551	j	Niben261Chr01g1224026	Niben261Chr01g1224026.1
MSTRG.1504.1	Niben261Chr01[-]122465910-122473825	u
MSTRG.1507.1	Niben261Chr01[-]122628671-122630495	u
MSTRG.1508.1	Niben261Chr01[-]122690834-122698901	j	Niben261Chr01g1227009	Niben261Chr01g1227009.1
MSTRG.1508.2	Niben261Chr01[-]122690946-122698934	j	Niben261Chr01g1227009	Niben261Chr01g1227009.1
MSTRG.1511.1	Niben261Chr01[-]122862949-122868674	j	Niben261Chr01g1228002	Niben261Chr01g1228002.1
MSTRG.1517.1	Niben261Chr01[-]123440332-123449998	j	Niben261Chr01g1234010	Niben261Chr01g1234010.1
MSTRG.1522.1	Niben261Chr01[-]123856736-123856970	o	Niben261Chr01g1239006	Niben261Chr01g1239006.1
MSTRG.1532.1	Niben261Chr01[-]124490876-124491548	j	Niben261Chr01g1245006	Niben261Chr01g1245006.1
MSTRG.1533.1	Niben261Chr01[-]124491770-124493878	j	Niben261Chr01g1245006	Niben261Chr01g1245006.1
MSTRG.1534.1	Niben261Chr01[-]124497088-124502012	j	Niben261Chr01g1245006	Niben261Chr01g1245006.1
MSTRG.1534.2	Niben261Chr01[-]124497129-124501974	j	Niben261Chr01g1245006	Niben261Chr01g1245006.1
MSTRG.1535.1	Niben261Chr01[-]124592931-124595095	u
MSTRG.1537.1	Niben261Chr01[-]124680929-124683045	u
MSTRG.1538.1	Niben261Chr01[-]125037141-125042843	j	Niben261Chr01g1250002	Niben261Chr01g1250002.1
MSTRG.1540.2	Niben261Chr01[-]125153957-125176055	j	Niben261Chr01g1251010	Niben261Chr01g1251010.1
MSTRG.1540.1	Niben261Chr01[-]125153957-125176055	j	Niben261Chr01g1251010	Niben261Chr01g1251010.1
MSTRG.1550.1	Niben261Chr01[-]125638046-125643042	j	Niben261Chr01g1256009	Niben261Chr01g1256009.1
MSTRG.1550.3	Niben261Chr01[-]125638086-125643008	j	Niben261Chr01g1256009	Niben261Chr01g1256009.1
MSTRG.1550.2	Niben261Chr01[-]125638086-125643042	j	Niben261Chr01g1256009	Niben261Chr01g1256009.1
MSTRG.1550.4	Niben261Chr01[-]125638229-125643009	j	Niben261Chr01g1256009	Niben261Chr01g1256009.1
MSTRG.1550.5	Niben261Chr01[-]125641256-125643030	j	Niben261Chr01g1256009	Niben261Chr01g1256009.1
MSTRG.1548.1	Niben261Chr01[-]125702679-125706364	j	Niben261Chr01g1257004	Niben261Chr01g1257004.1
MSTRG.1553.1	Niben261Chr01[-]125827325-125829673	u
MSTRG.1555.1	Niben261Chr01[-]126182551-126186768	j	Niben261Chr01g1261002	Niben261Chr01g1261002.1
MSTRG.1568.1	Niben261Chr01[-]127401524-127403101	u
MSTRG.1568.2	Niben261Chr01[-]127401539-127403101	u
MSTRG.1583.1	Niben261Chr01[-]128715350-128717906	u
MSTRG.1585.1	Niben261Chr01[-]128731853-128736045	j	Niben261Chr01g1287006	Niben261Chr01g1287006.1
MSTRG.1586.2	Niben261Chr01[-]128886191-128890103	u
MSTRG.1586.1	Niben261Chr01[-]128886191-128890103	u
MSTRG.1588.1	Niben261Chr01[-]128966155-128983326	j	Niben261Chr01g1289006	Niben261Chr01g1289006.1
MSTRG.1594.1	Niben261Chr01[-]129283956-129287155	j	Niben261Chr01g1293009	Niben261Chr01g1293009.1
MSTRG.1596.1	Niben261Chr01[-]129561972-129564242	u
MSTRG.1596.2	Niben261Chr01[-]129562129-129564213	u
MSTRG.1602.1	Niben261Chr01[-]130399123-130402510	j	Niben261Chr01g1304013	Niben261Chr01g1304013.1
MSTRG.1608.1	Niben261Chr01[-]131462923-131465655	j	Niben261Chr01g1314001	Niben261Chr01g1314001.1
MSTRG.1608.2	Niben261Chr01[-]131463125-131465426	j	Niben261Chr01g1314001	Niben261Chr01g1314001.1
MSTRG.1613.1	Niben261Chr01[-]131775769-131779176	j	Niben261Chr01g1317004	Niben261Chr01g1317004.1
MSTRG.1615.1	Niben261Chr01[-]131927744-131928103	u
MSTRG.1617.1	Niben261Chr01[-]131932523-131939378	j	Niben261Chr01g1319012	Niben261Chr01g1319012.1
MSTRG.1620.1	Niben261Chr01[-]132015151-132017145	u
MSTRG.1620.2	Niben261Chr01[-]132015228-132017114	u
MSTRG.1624.1	Niben261Chr01[-]132248579-132273595	j	Niben261Chr01g1323012	Niben261Chr01g1323012.1
MSTRG.1624.2	Niben261Chr01[-]132248597-132273576	j	Niben261Chr01g1323012	Niben261Chr01g1323012.1
MSTRG.1633.1	Niben261Chr01[-]133038341-133040464	j	Niben261Chr01g1330002	Niben261Chr01g1330002.1
MSTRG.1635.1	Niben261Chr01[-]133083849-133116966	j	Niben261Chr01g1331005	Niben261Chr01g1331005.1
MSTRG.1637.3	Niben261Chr01[-]133128208-133133076	u
MSTRG.1637.2	Niben261Chr01[-]133128208-133133077	u
MSTRG.1637.1	Niben261Chr01[-]133128208-133133077	u
MSTRG.1637.4	Niben261Chr01[-]133128239-133133070	u
MSTRG.1640.1	Niben261Chr01[-]133246229-133255237	j	Niben261Chr01g1332006	Niben261Chr01g1332006.1
MSTRG.1640.2	Niben261Chr01[-]133246908-133255164	j	Niben261Chr01g1332006	Niben261Chr01g1332006.1
MSTRG.1642.1	Niben261Chr01[-]133287446-133289889	j	Niben261Chr01g1333010	Niben261Chr01g1333010.1
MSTRG.1648.1	Niben261Chr01[-]134147181-134155911	c	Niben261Chr01g1341007	Niben261Chr01g1341007.1
MSTRG.1659.1	Niben261Chr01[-]134670533-134678115	j	Niben261Chr01g1346015	Niben261Chr01g1346015.1
MSTRG.1661.1	Niben261Chr01[-]134718972-134730894	j	Niben261Chr01g1347007	Niben261Chr01g1347007.1
MSTRG.1674.1	Niben261Chr01[-]135797438-135805888	j	Niben261Chr01g1358002	Niben261Chr01g1358002.1
MSTRG.1677.1	Niben261Chr01[-]135902797-135905874	j	Niben261Chr01g1359002	Niben261Chr01g1359002.1
MSTRG.1681.1	Niben261Chr01[-]136457710-136459906	j	Niben261Chr01g1364017	Niben261Chr01g1364017.1
MSTRG.1687.1	Niben261Chr01[-]136681799-136686688	j	Niben261Chr01g1366030	Niben261Chr01g1366030.1
MSTRG.1692.1	Niben261Chr01[-]136989930-136992215	u
MSTRG.1696.1	Niben261Chr01[-]137055037-137057646	j	Niben261Chr01g1371013	Niben261Chr01g1371013.1
MSTRG.1702.1	Niben261Chr01[-]137593310-137604325	j	Niben261Chr01g1376002	Niben261Chr01g1376002.1
MSTRG.1703.1	Niben261Chr01[-]137725763-137730714	j	Niben261Chr01g1377012	Niben261Chr01g1377012.1
MSTRG.1706.1	Niben261Chr01[-]138046623-138052063	j	Niben261Chr01g1380005	Niben261Chr01g1380005.1
MSTRG.1708.1	Niben261Chr01[-]138718363-138729222	j	Niben261Chr01g1387006	Niben261Chr01g1387006.1
MSTRG.1708.3	Niben261Chr01[-]138718584-138729231	j	Niben261Chr01g1387006	Niben261Chr01g1387006.1
MSTRG.1710.1	Niben261Chr01[-]138748394-138755957	u
MSTRG.1710.2	Niben261Chr01[-]138749335-138755982	u
MSTRG.1710.3	Niben261Chr01[-]138753631-138755958	u
MSTRG.1714.1	Niben261Chr01[-]139171038-139178124	j	Niben261Chr01g1391003	Niben261Chr01g1391003.1
MSTRG.1714.2	Niben261Chr01[-]139171043-139178124	j	Niben261Chr01g1391003	Niben261Chr01g1391003.1
MSTRG.1714.3	Niben261Chr01[-]139171048-139178137	j	Niben261Chr01g1391003	Niben261Chr01g1391003.1
MSTRG.1714.4	Niben261Chr01[-]139171057-139178107	j	Niben261Chr01g1391003	Niben261Chr01g1391003.1
MSTRG.1714.5	Niben261Chr01[-]139171089-139178114	j	Niben261Chr01g1391003	Niben261Chr01g1391003.1
MSTRG.1716.1	Niben261Chr01[-]139663315-139666404	j	Niben261Chr01g1396010	Niben261Chr01g1396010.1
MSTRG.1716.2	Niben261Chr01[-]139663565-139666404	j	Niben261Chr01g1396010	Niben261Chr01g1396010.1
MSTRG.1718.1	Niben261Chr01[-]139751109-139786741	j	Niben261Chr01g1397004	Niben261Chr01g1397004.1
MSTRG.1721.1	Niben261Chr01[-]140274748-140285493	j	Niben261Chr01g1402006	Niben261Chr01g1402006.1
MSTRG.1724.1	Niben261Chr01[-]140527091-140528937	u
MSTRG.1728.1	Niben261Chr01[-]141185001-141186883	j	Niben261Chr01g1412006	Niben261Chr01g1412006.1
MSTRG.1735.1	Niben261Chr01[-]142410966-142414886	j	Niben261Chr01g1424011	Niben261Chr01g1424011.1
MSTRG.1735.2	Niben261Chr01[-]142411657-142416538	j	Niben261Chr01g1424011	Niben261Chr01g1424011.1
MSTRG.1735.3	Niben261Chr01[-]142411667-142415681	j	Niben261Chr01g1424011	Niben261Chr01g1424011.1
MSTRG.1736.1	Niben261Chr01[-]142422913-142430269	j	Niben261Chr01g1424009	Niben261Chr01g1424009.1
MSTRG.1740.3	Niben261Chr01[-]142711532-142716500	j	Niben261Chr01g1427001	Niben261Chr01g1427001.1
MSTRG.1740.2	Niben261Chr01[-]142711532-142716521	j	Niben261Chr01g1427001	Niben261Chr01g1427001.1
MSTRG.1747.3	Niben261Chr01[-]143234966-143240105	j	Niben261Chr01g1432007	Niben261Chr01g1432007.1
MSTRG.1747.4	Niben261Chr01[-]143235324-143240116	j	Niben261Chr01g1432007	Niben261Chr01g1432007.1
MSTRG.1746.1	Niben261Chr01[-]143241155-143270666	o	Niben261Chr01g1432002	Niben261Chr01g1432002.1
MSTRG.1751.1	Niben261Chr01[-]143696552-143699347	j	Niben261Chr01g1437003	Niben261Chr01g1437003.1
MSTRG.1761.2	Niben261Chr01[-]144382030-144388854	j	Niben261Chr01g1444010	Niben261Chr01g1444010.1
MSTRG.1763.1	Niben261Chr01[-]144636522-144648815	j	Niben261Chr01g1447005	Niben261Chr01g1447005.1
MSTRG.1764.1	Niben261Chr01[-]144777952-144780638	c	Niben261Chr01g1448001	Niben261Chr01g1448001.1
MSTRG.1769.1	Niben261Chr01[-]145274589-145276603	u
MSTRG.1775.1	Niben261Chr01[-]145868286-145892615	j	Niben261Chr01g1459012	Niben261Chr01g1459012.1
MSTRG.1777.1	Niben261Chr01[-]145951074-145953357	u
MSTRG.1780.1	Niben261Chr01[-]146285479-146296063	u
MSTRG.1781.1	Niben261Chr01[-]146532473-146538893	j	Niben261Chr01g1465005	Niben261Chr01g1465005.1
MSTRG.1781.2	Niben261Chr01[-]146537069-146538893	j	Niben261Chr01g1465005	Niben261Chr01g1465005.1
MSTRG.1787.2	Niben261Chr01[-]147563974-147567306	u
MSTRG.1787.1	Niben261Chr01[-]147563974-147567318	u
MSTRG.1801.1	Niben261Chr01[-]149478793-149482214	j	Niben261Chr01g1494006	Niben261Chr01g1494006.1
MSTRG.1803.1	Niben261Chr01[-]149527667-149541028	j	Niben261Chr01g1495011	Niben261Chr01g1495011.1
MSTRG.1810.1	Niben261Chr01[-]149961791-149964627	u
MSTRG.1812.1	Niben261Chr01[-]150137188-150141123	u
MSTRG.1813.1	Niben261Chr01[-]150167558-150175293	j	Niben261Chr01g1502001	Niben261Chr01g1502001.1
MSTRG.1814.1	Niben261Chr01[-]150322969-150324007	u
MSTRG.1817.1	Niben261Chr01[-]150428441-150432019	u
MSTRG.1831.1	Niben261Chr01[-]151209566-151212689	u
MSTRG.1831.2	Niben261Chr01[-]151209659-151212627	u
MSTRG.1831.3	Niben261Chr01[-]151211546-151212631	u
MSTRG.1831.4	Niben261Chr01[-]151211579-151212627	u
MSTRG.1839.1	Niben261Chr01[-]151670607-151680834	j	Niben261Chr01g1516017	Niben261Chr01g1516017.1
MSTRG.1839.2	Niben261Chr01[-]151670651-151680912	j	Niben261Chr01g1516017	Niben261Chr01g1516017.1
MSTRG.1841.1	Niben261Chr01[-]151904069-151906314	u
MSTRG.1845.1	Niben261Chr01[-]152536108-152554211	j	Niben261Chr01g1525013	Niben261Chr01g1525013.1
MSTRG.1848.1	Niben261Chr01[-]153055047-153058380	u
MSTRG.1852.1	Niben261Chr01[-]153446438-153459406	j	Niben261Chr01g1534001	Niben261Chr01g1534001.1
MSTRG.1853.1	Niben261Chr01[-]153892941-153894600	u
MSTRG.1853.2	Niben261Chr01[-]153892989-153894601	u
MSTRG.1854.1	Niben261Chr01[-]153913693-153915008	u
MSTRG.1854.2	Niben261Chr01[-]153913789-153932438	u
MSTRG.1855.1	Niben261Chr01[-]154109479-154125805	j	Niben261Chr01g1541006	Niben261Chr01g1541006.1
MSTRG.1855.2	Niben261Chr01[-]154109494-154125805	j	Niben261Chr01g1541006	Niben261Chr01g1541006.1
MSTRG.1860.1	Niben261Chr01[-]154551384-154555738	o	Niben261Chr01g1545003	Niben261Chr01g1545003.1
MSTRG.1860.2	Niben261Chr01[-]154551389-154555766	o	Niben261Chr01g1545003	Niben261Chr01g1545003.1
MSTRG.1860.3	Niben261Chr01[-]154551580-154555658	o	Niben261Chr01g1545003	Niben261Chr01g1545003.1
MSTRG.1860.5	Niben261Chr01[-]154551595-154555659	o	Niben261Chr01g1545003	Niben261Chr01g1545003.1
MSTRG.1860.4	Niben261Chr01[-]154551595-154555744	o	Niben261Chr01g1545003	Niben261Chr01g1545003.1
MSTRG.1860.6	Niben261Chr01[-]154551684-154555744	o	Niben261Chr01g1545003	Niben261Chr01g1545003.1
MSTRG.1860.7	Niben261Chr01[-]154551893-154555727	o	Niben261Chr01g1545003	Niben261Chr01g1545003.1
MSTRG.1860.8	Niben261Chr01[-]154551952-154555629	o	Niben261Chr01g1545003	Niben261Chr01g1545003.1
MSTRG.1858.1	Niben261Chr01[-]154576204-154577149	u
MSTRG.1864.1	Niben261Chr01[-]155061547-155067342	j	Niben261Chr01g1550002	Niben261Chr01g1550002.1
MSTRG.1867.2	Niben261Chr01[-]155359065-155360383	j	Niben261Chr01g1553002	Niben261Chr01g1553002.1
MSTRG.1868.1	Niben261Chr01[-]155425937-155430901	u
MSTRG.1872.1	Niben261Chr01[-]155710302-155720612	j	Niben261Chr01g1557003	Niben261Chr01g1557003.1
MSTRG.1872.2	Niben261Chr01[-]155710305-155720604	j	Niben261Chr01g1557003	Niben261Chr01g1557003.1
MSTRG.1872.4	Niben261Chr01[-]155710319-155720602	j	Niben261Chr01g1557003	Niben261Chr01g1557003.1
MSTRG.1872.3	Niben261Chr01[-]155710319-155720602	j	Niben261Chr01g1557003	Niben261Chr01g1557003.1
MSTRG.1873.1	Niben261Chr01[-]155811199-155816097	u
MSTRG.1873.2	Niben261Chr01[-]155811326-155816078	u
MSTRG.1875.1	Niben261Chr01[-]155864397-155864955	u
MSTRG.1875.2	Niben261Chr01[-]155864398-155864795	u
MSTRG.1878.5	Niben261Chr01[-]155968660-155983579	u
MSTRG.1878.1	Niben261Chr01[-]155968660-155989353	u
MSTRG.1878.4	Niben261Chr01[-]155968660-155989378	u
MSTRG.1878.3	Niben261Chr01[-]155968660-155989385	u
MSTRG.1878.2	Niben261Chr01[-]155968660-155989385	u
MSTRG.1878.6	Niben261Chr01[-]155968665-155989352	u
MSTRG.1879.1	Niben261Chr01[-]156117140-156125539	u
MSTRG.1879.2	Niben261Chr01[-]156121217-156125576	u
MSTRG.1882.1	Niben261Chr01[-]156556922-156568467	j	Niben261Chr01g1565008	Niben261Chr01g1565008.1
MSTRG.1885.1	Niben261Chr01[-]157001483-157003541	u
MSTRG.1886.1	Niben261Chr01[-]157032037-157086691	j	Niben261Chr01g1570004	Niben261Chr01g1570004.1
MSTRG.1886.2	Niben261Chr01[-]157032058-157086691	j	Niben261Chr01g1570004	Niben261Chr01g1570004.1
MSTRG.1896.1	Niben261Chr01[-]157778972-157784870	j	Niben261Chr01g1577018	Niben261Chr01g1577018.1
MSTRG.1896.2	Niben261Chr01[-]157779050-157784819	j	Niben261Chr01g1577018	Niben261Chr01g1577018.1
MSTRG.1900.1	Niben261Chr01[-]158245946-158252176	j	Niben261Chr01g1582006	Niben261Chr01g1582006.1
MSTRG.1902.2	Niben261Chr01[-]158618924-158628345	j	Niben261Chr01g1587008	Niben261Chr01g1587008.1
MSTRG.1904.1	Niben261Chr01[-]159006240-159008225	u
MSTRG.1905.1	Niben261Chr01[-]159024686-159028170	u
MSTRG.1909.1	Niben261Chr01[-]159244503-159251039	j	Niben261Chr01g1593001	Niben261Chr01g1593001.1
MSTRG.1912.6	Niben261Chr01[-]159364760-159366542	j	Niben261Chr01g1593012	Niben261Chr01g1593012.1
MSTRG.1913.1	Niben261Chr01[-]160087723-160097029	j	Niben261Chr01g1601002	Niben261Chr01g1601002.1
MSTRG.1917.1	Niben261Chr01[-]160923880-160927182	u
MSTRG.1920.1	Niben261Chr01[-]161790342-161793961	j	Niben261Chr01g1618006	Niben261Chr01g1618006.1
MSTRG.1922.1	Niben261Chr01[-]162117999-162120902	u
MSTRG.1924.1	Niben261Chr01[-]162444207-162448680	j	Niben261Chr01g1624007	Niben261Chr01g1624007.1
MSTRG.1924.2	Niben261Chr01[-]162444530-162448680	j	Niben261Chr01g1624007	Niben261Chr01g1624007.1
MSTRG.1924.3	Niben261Chr01[-]162444530-162448692	j	Niben261Chr01g1624007	Niben261Chr01g1624007.1
MSTRG.1925.1	Niben261Chr01[-]162542333-162543903	u
MSTRG.1926.1	Niben261Chr01[-]162674123-162684694	j	Niben261Chr01g1626006	Niben261Chr01g1626006.1
MSTRG.1926.2	Niben261Chr01[-]162674133-162684694	j	Niben261Chr01g1626006	Niben261Chr01g1626006.1
MSTRG.1926.3	Niben261Chr01[-]162674177-162684694	j	Niben261Chr01g1626006	Niben261Chr01g1626006.1
MSTRG.1926.4	Niben261Chr01[-]162674178-162684693	j	Niben261Chr01g1626006	Niben261Chr01g1626006.1
MSTRG.1928.1	Niben261Chr01[-]162766321-162767433	u
MSTRG.1930.1	Niben261Chr01[-]162839332-162840856	u
MSTRG.1938.1	Niben261Chr01[-]163686449-163686723	o	Niben261Chr01g1636007	Niben261Chr01g1636007.1
MSTRG.1943.1	Niben261Chr01[-]164073412-164082238	j	Niben261Chr01g1641002	Niben261Chr01g1641002.1
MSTRG.1950.1	Niben261Chr01[-]165112475-165115855	j	Niben261Chr01g1651002	Niben261Chr01g1651002.1
MSTRG.1953.1	Niben261Chr01[-]165382534-165387904	j	Niben261Chr01g1654002	Niben261Chr01g1654002.1
MSTRG.1954.1	Niben261Chr01[-]165440988-165447959	j	Niben261Chr01g1654005	Niben261Chr01g1654005.1
MSTRG.1964.1	Niben261Chr01[-]166149141-166152576	u
MSTRG.1967.1	Niben261Chr01[-]166348735-166351828	j	Niben261Chr01g1663016	Niben261Chr01g1663016.1
MSTRG.1968.1	Niben261Chr01[-]166352362-166355061	j	Niben261Chr01g1663010	Niben261Chr01g1663010.1
MSTRG.1969.1	Niben261Chr01[-]166472155-166474691	u
MSTRG.1976.1	Niben261Chr01[-]166906777-166911613	j	Niben261Chr01g1669002	Niben261Chr01g1669002.1
MSTRG.1984.1	Niben261Chr01[-]167516707-167521097	u
MSTRG.1988.1	Niben261Chr01[-]167878104-167879141	u
MSTRG.1990.1	Niben261Chr01[-]168156389-168162518	u
MSTRG.1995.1	Niben261Chr01[-]168996335-168999884	j	Niben261Chr01g1690002	Niben261Chr01g1690002.1
MSTRG.1995.2	Niben261Chr01[-]168996343-168999842	j	Niben261Chr01g1690002	Niben261Chr01g1690002.1
MSTRG.2002.1	Niben261Chr01[-]170290630-170295452	j	Niben261Chr01g1703002	Niben261Chr01g1703002.1
MSTRG.2006.1	Niben261Chr01[-]170530951-170547378	j	Niben261Chr01g1705003	Niben261Chr01g1705003.1
MSTRG.2014.1	Niben261Chr01[-]170901275-170911258	j	Niben261Chr01g1709014	Niben261Chr01g1709014.1
MSTRG.2019.1	Niben261Chr01[-]171265308-171267259	u
MSTRG.2028.1	Niben261Chr01[-]171792281-171802455	j	Niben261Chr01g1718010	Niben261Chr01g1718010.1
MSTRG.2034.1	Niben261Chr01[-]172507474-172513532	j	Niben261Chr01g1725007	Niben261Chr01g1725007.1
MSTRG.2034.2	Niben261Chr01[-]172507488-172511828	j	Niben261Chr01g1725007	Niben261Chr01g1725007.1
MSTRG.2034.3	Niben261Chr01[-]172507489-172510410	j	Niben261Chr01g1725007	Niben261Chr01g1725007.1
MSTRG.2036.1	Niben261Chr01[-]172686635-172690903	j	Niben261Chr01g1727002	Niben261Chr01g1727002.1
MSTRG.2043.1	Niben261Chr01[-]173029941-173035100	j	Niben261Chr01g1730002	Niben261Chr01g1730002.1
MSTRG.2044.1	Niben261Chr01[-]173037754-173043448	j	Niben261Chr01g1730015	Niben261Chr01g1730015.1
MSTRG.2044.2	Niben261Chr01[-]173037996-173043448	j	Niben261Chr01g1730015	Niben261Chr01g1730015.1
MSTRG.2052.1	Niben261Chr01[-]173637720-173644837	j	Niben261Chr01g1736012	Niben261Chr01g1736012.1
MSTRG.2052.2	Niben261Chr01[-]173637746-173644809	j	Niben261Chr01g1736012	Niben261Chr01g1736012.1
MSTRG.2052.3	Niben261Chr01[-]173637757-173644832	j	Niben261Chr01g1736012	Niben261Chr01g1736012.1
MSTRG.2053.1	Niben261Chr01[-]173727585-173731872	j	Niben261Chr01g1737007	Niben261Chr01g1737007.1
MSTRG.2054.2	Niben261Chr01[-]173821826-173829258	o	Niben261Chr01g1738004	Niben261Chr01g1738004.1
MSTRG.2054.1	Niben261Chr01[-]173821826-173829258	o	Niben261Chr01g1738004	Niben261Chr01g1738004.1
MSTRG.2054.3	Niben261Chr01[-]173821827-173829210	o	Niben261Chr01g1738004	Niben261Chr01g1738004.1
MSTRG.2054.4	Niben261Chr01[-]173821934-173829106	o	Niben261Chr01g1738004	Niben261Chr01g1738004.1
MSTRG.2054.5	Niben261Chr01[-]173822260-173829072	o	Niben261Chr01g1738004	Niben261Chr01g1738004.1
MSTRG.2056.1	Niben261Chr01[-]173910271-173912173	u
MSTRG.2059.1	Niben261Chr01[-]174060421-174064788	j	Niben261Chr01g1740020	Niben261Chr01g1740020.1
MSTRG.2062.1	Niben261Chr01[-]174520161-174520379	o	Niben261Chr01g1745006	Niben261Chr01g1745006.1
MSTRG.2069.1	Niben261Chr01[-]175064934-175066939	u
MSTRG.2069.2	Niben261Chr01[-]175064974-175066936	u
MSTRG.2074.1	Niben261Chr01[-]175907878-175923415	j	Niben261Chr01g1759001	Niben261Chr01g1759001.1
MSTRG.2081.1	Niben261Chr01[-]176995136-177000287	j	Niben261Chr01g1770003	Niben261Chr01g1770003.1
MSTRG.2083.1	Niben261Chr01[-]177018334-177020517	j	Niben261Chr01g1770016	Niben261Chr01g1770016.1
MSTRG.2084.1	Niben261Chr01[-]177020756-177022294	j	Niben261Chr01g1770016	Niben261Chr01g1770016.1
MSTRG.2085.1	Niben261Chr01[-]177147210-177150105	j	Niben261Chr01g1771003	Niben261Chr01g1771003.1
MSTRG.2085.3	Niben261Chr01[-]177148024-177150105	j	Niben261Chr01g1771003	Niben261Chr01g1771003.1
MSTRG.2086.1	Niben261Chr01[-]177151971-177157235	j	Niben261Chr01g1771004	Niben261Chr01g1771004.1
MSTRG.2086.2	Niben261Chr01[-]177152058-177157140	j	Niben261Chr01g1771004	Niben261Chr01g1771004.1
MSTRG.2086.3	Niben261Chr01[-]177152081-177157235	j	Niben261Chr01g1771004	Niben261Chr01g1771004.1
MSTRG.2086.4	Niben261Chr01[-]177152233-177157090	j	Niben261Chr01g1771004	Niben261Chr01g1771004.1
MSTRG.2089.1	Niben261Chr01[-]177378197-177379712	u
MSTRG.2090.1	Niben261Chr01[-]177479434-177493404	j	Niben261Chr01g1775005	Niben261Chr01g1775005.1
MSTRG.2091.1	Niben261Chr01[-]177542304-177544228	j	Niben261Chr01g1775006	Niben261Chr01g1775006.1
MSTRG.2096.1	Niben261Chr01[-]177761302-177763775	o	Niben261Chr01g1778008	Niben261Chr01g1778008.1
MSTRG.2098.1	Niben261Chr01[-]177965646-177967530	u
MSTRG.2102.1	Niben261Chr01[-]178064562-178078103	j	Niben261Chr01g1780012	Niben261Chr01g1780012.1
MSTRG.2102.2	Niben261Chr01[-]178064644-178077945	j	Niben261Chr01g1780012	Niben261Chr01g1780012.1
MSTRG.2106.1	Niben261Chr01[-]178324505-178353241	j	Niben261Chr01g1783005	Niben261Chr01g1783005.1
MSTRG.2108.1	Niben261Chr01[-]178866722-178868614	j	Niben261Chr01g1788010	Niben261Chr01g1788010.1
MSTRG.2109.1	Niben261Chr01[-]178882582-178887139	j	Niben261Chr01g1788011	Niben261Chr01g1788011.1
MSTRG.2110.1	Niben261Chr01[-]179008433-179017259	j	Niben261Chr01g1790018	Niben261Chr01g1790018.1
MSTRG.2110.2	Niben261Chr01[-]179008460-179017099	j	Niben261Chr01g1790018	Niben261Chr01g1790018.1
MSTRG.2116.1	Niben261Chr01[-]179978339-179979582	j	Niben261Chr01g1800010	Niben261Chr01g1800010.1
MSTRG.2125.1	Niben261Chr01[-]180459282-180461902	u
MSTRG.2136.2	Niben261Chr01[-]181554727-181557573	u
MSTRG.2136.1	Niben261Chr01[-]181554727-181557573	u
MSTRG.2136.4	Niben261Chr01[-]181555011-181557564	u
MSTRG.2136.3	Niben261Chr01[-]181555011-181557564	u
MSTRG.2139.1	Niben261Chr01[-]181783883-181786216	u
MSTRG.2143.1	Niben261Chr01[-]182545027-182547567	j	Niben261Chr01g1825001	Niben261Chr01g1825001.1
MSTRG.2144.1	Niben261Chr01[-]182853270-182854313	u
MSTRG.2145.1	Niben261Chr01[-]182990860-182991878	u
MSTRG.2147.1	Niben261Chr01[-]183153844-183161093	j	Niben261Chr01g1831003	Niben261Chr01g1831003.1
MSTRG.2155.1	Niben261Chr01[-]183766879-183839788	j	Niben261Chr01g1838007	Niben261Chr01g1838007.1
MSTRG.2159.1	Niben261Chr01[-]184336915-184394056	j	Niben261Chr01g1844002	Niben261Chr01g1844002.1
MSTRG.2163.3	Niben261Chr01[-]184850311-184865399	j	Niben261Chr01g1848006	Niben261Chr01g1848006.1
MSTRG.2163.2	Niben261Chr01[-]184850311-184865416	j	Niben261Chr01g1848006	Niben261Chr01g1848006.1
MSTRG.2163.1	Niben261Chr01[-]184850311-184865441	j	Niben261Chr01g1848006	Niben261Chr01g1848006.1
MSTRG.2163.4	Niben261Chr01[-]184850501-184865406	j	Niben261Chr01g1848006	Niben261Chr01g1848006.1
MSTRG.2164.1	Niben261Chr01[-]185073004-185075533	u
MSTRG.2165.1	Niben261Chr01[-]185122952-185124610	u
MSTRG.2167.1	Niben261Chr01[-]185183072-185202144	j	Niben261Chr01g1852002	Niben261Chr01g1852002.1
MSTRG.2167.2	Niben261Chr01[-]185183143-185202089	j	Niben261Chr01g1852002	Niben261Chr01g1852002.1
MSTRG.2167.3	Niben261Chr01[-]185183155-185202061	j	Niben261Chr01g1852002	Niben261Chr01g1852002.1
MSTRG.2169.1	Niben261Chr01[-]185564777-185565110	o	Niben261Chr01g1855006	Niben261Chr01g1855006.1
MSTRG.2170.1	Niben261Chr01[-]185749738-185768100	u
MSTRG.2170.2	Niben261Chr01[-]185766117-185768146	u
MSTRG.2170.3	Niben261Chr01[-]185766334-185768146	u
MSTRG.26.1	Niben261Chr01[.]1363632-1364040	u
MSTRG.58.1	Niben261Chr01[.]3061240-3061581	u
MSTRG.96.1	Niben261Chr01[.]5498582-5499218	u
MSTRG.107.1	Niben261Chr01[.]6322032-6322915	u
MSTRG.130.1	Niben261Chr01[.]8433363-8435892	u
MSTRG.131.1	Niben261Chr01[.]8437146-8438487	u
MSTRG.137.1	Niben261Chr01[.]8618384-8619837	u
MSTRG.138.1	Niben261Chr01[.]8620108-8620663	u
MSTRG.144.1	Niben261Chr01[.]9194563-9195243	u
MSTRG.158.1	Niben261Chr01[.]10806421-10806632	u
MSTRG.161.1	Niben261Chr01[.]10991560-10991963	u
MSTRG.165.1	Niben261Chr01[.]11117778-11118590	u
MSTRG.184.1	Niben261Chr01[.]13345977-13346635	u
MSTRG.193.1	Niben261Chr01[.]14078920-14080648	u
MSTRG.203.1	Niben261Chr01[.]14600988-14601597	u
MSTRG.207.1	Niben261Chr01[.]14894289-14895302	u
MSTRG.210.1	Niben261Chr01[.]15116963-15118148	u
MSTRG.216.1	Niben261Chr01[.]16235944-16236747	u
MSTRG.218.1	Niben261Chr01[.]16379270-16380187	u
MSTRG.219.1	Niben261Chr01[.]16385173-16385446	u
MSTRG.226.1	Niben261Chr01[.]16648263-16649164	u
MSTRG.229.1	Niben261Chr01[.]16748647-16749043	u
MSTRG.230.1	Niben261Chr01[.]16749786-16750319	u
MSTRG.239.1	Niben261Chr01[.]17752334-17752647	u
MSTRG.246.1	Niben261Chr01[.]19072142-19072787	u
MSTRG.254.1	Niben261Chr01[.]19567513-19568601	u
MSTRG.255.1	Niben261Chr01[.]19585449-19586722	u
MSTRG.256.1	Niben261Chr01[.]19605921-19607734	u
MSTRG.258.1	Niben261Chr01[.]19650203-19651590	u
MSTRG.262.1	Niben261Chr01[.]20048757-20049309	u
MSTRG.270.1	Niben261Chr01[.]20679539-20680796	u
MSTRG.282.1	Niben261Chr01[.]21344673-21346772	u
MSTRG.285.1	Niben261Chr01[.]21969206-21970045	u
MSTRG.297.1	Niben261Chr01[.]23584112-23585128	u
MSTRG.305.1	Niben261Chr01[.]24461153-24461785	u
MSTRG.308.1	Niben261Chr01[.]24586485-24587055	u
MSTRG.312.1	Niben261Chr01[.]24854310-24854848	u
MSTRG.318.1	Niben261Chr01[.]25138561-25140175	u
MSTRG.330.1	Niben261Chr01[.]26547033-26547266	u
MSTRG.335.1	Niben261Chr01[.]27116948-27117850	u
MSTRG.345.1	Niben261Chr01[.]27550720-27551625	u
MSTRG.351.1	Niben261Chr01[.]28221967-28222487	u
MSTRG.357.1	Niben261Chr01[.]28887625-28887939	u
MSTRG.358.1	Niben261Chr01[.]29003615-29006357	u
MSTRG.359.1	Niben261Chr01[.]29148951-29149961	u
MSTRG.363.1	Niben261Chr01[.]29353562-29356313	u
MSTRG.375.1	Niben261Chr01[.]30517086-30518738	u
MSTRG.376.1	Niben261Chr01[.]30617239-30618174	u
MSTRG.389.1	Niben261Chr01[.]32175945-32176918	u
MSTRG.412.1	Niben261Chr01[.]33123977-33124693	u
MSTRG.413.1	Niben261Chr01[.]33389438-33390147	u
MSTRG.414.1	Niben261Chr01[.]33415640-33416010	u
MSTRG.415.1	Niben261Chr01[.]33861866-33862908	u
MSTRG.416.1	Niben261Chr01[.]34098386-34099141	u
MSTRG.418.1	Niben261Chr01[.]34252458-34253389	u
MSTRG.445.1	Niben261Chr01[.]36325555-36326350	u
MSTRG.446.1	Niben261Chr01[.]36351272-36352000	u
MSTRG.448.1	Niben261Chr01[.]36709095-36709558	u
MSTRG.449.1	Niben261Chr01[.]36816401-36816649	u
MSTRG.462.1	Niben261Chr01[.]38509455-38510164	u
MSTRG.476.1	Niben261Chr01[.]39334291-39335202	u
MSTRG.490.1	Niben261Chr01[.]39995145-39996875	u
MSTRG.497.1	Niben261Chr01[.]40443733-40445913	u
MSTRG.510.1	Niben261Chr01[.]41547775-41549593	u
MSTRG.513.1	Niben261Chr01[.]41830603-41830908	u
MSTRG.521.1	Niben261Chr01[.]42150442-42152387	u
MSTRG.522.1	Niben261Chr01[.]42236701-42237048	u
MSTRG.523.1	Niben261Chr01[.]42305399-42306291	u
MSTRG.527.1	Niben261Chr01[.]42628746-42629255	u
MSTRG.535.1	Niben261Chr01[.]43120498-43121414	u
MSTRG.537.1	Niben261Chr01[.]43444805-43445788	u
MSTRG.545.1	Niben261Chr01[.]43958576-43958993	u
MSTRG.546.1	Niben261Chr01[.]43967644-43967961	u
MSTRG.555.1	Niben261Chr01[.]44459106-44459452	u
MSTRG.560.1	Niben261Chr01[.]44648435-44648959	u
MSTRG.563.1	Niben261Chr01[.]44699904-44701203	u
MSTRG.571.1	Niben261Chr01[.]44948954-44949857	u
MSTRG.574.1	Niben261Chr01[.]44991244-44992609	u
MSTRG.578.1	Niben261Chr01[.]45075204-45077809	u
MSTRG.583.1	Niben261Chr01[.]45456320-45456718	u
MSTRG.585.1	Niben261Chr01[.]45605871-45606826	u
MSTRG.594.1	Niben261Chr01[.]46728061-46729105	u
MSTRG.601.1	Niben261Chr01[.]47275537-47276448	u
MSTRG.602.1	Niben261Chr01[.]47298754-47300492	u
MSTRG.605.1	Niben261Chr01[.]47514288-47515158	u
MSTRG.606.1	Niben261Chr01[.]47726099-47726566	u
MSTRG.607.1	Niben261Chr01[.]47897320-47899705	u
MSTRG.625.1	Niben261Chr01[.]48480454-48481053	u
MSTRG.626.1	Niben261Chr01[.]48490694-48491778	u
MSTRG.628.1	Niben261Chr01[.]48722399-48722744	u
MSTRG.645.1	Niben261Chr01[.]49639808-49640401	u
MSTRG.651.1	Niben261Chr01[.]49972889-49973396	u
MSTRG.655.1	Niben261Chr01[.]50165191-50166371	u
MSTRG.659.1	Niben261Chr01[.]50564793-50565589	u
MSTRG.663.1	Niben261Chr01[.]50868713-50869452	u
MSTRG.674.1	Niben261Chr01[.]51587566-51588762	u
MSTRG.681.1	Niben261Chr01[.]52311155-52311403	u
MSTRG.694.1	Niben261Chr01[.]53882577-53883230	u
MSTRG.706.1	Niben261Chr01[.]54872502-54872991	u
MSTRG.728.1	Niben261Chr01[.]56767603-56768603	u
MSTRG.732.1	Niben261Chr01[.]57664326-57665201	u
MSTRG.737.1	Niben261Chr01[.]58028149-58029721	u
MSTRG.739.1	Niben261Chr01[.]58208645-58209582	u
MSTRG.750.1	Niben261Chr01[.]58634361-58636396	u
MSTRG.753.1	Niben261Chr01[.]58764173-58765136	u
MSTRG.754.1	Niben261Chr01[.]58772074-58772572	u
MSTRG.765.1	Niben261Chr01[.]59926241-59927342	u
MSTRG.769.1	Niben261Chr01[.]61015120-61015456	u
MSTRG.776.1	Niben261Chr01[.]61824872-61826092	u
MSTRG.781.1	Niben261Chr01[.]63021722-63022904	u
MSTRG.783.1	Niben261Chr01[.]63084571-63085316	u
MSTRG.785.1	Niben261Chr01[.]63277594-63278328	u
MSTRG.786.1	Niben261Chr01[.]63343185-63344294	u
MSTRG.799.1	Niben261Chr01[.]64905434-64906196	u
MSTRG.804.1	Niben261Chr01[.]65321689-65321897	u
MSTRG.809.1	Niben261Chr01[.]65709814-65711079	u
MSTRG.818.1	Niben261Chr01[.]66274081-66274547	u
MSTRG.819.1	Niben261Chr01[.]66290889-66291853	u
MSTRG.830.1	Niben261Chr01[.]67267350-67268490	u
MSTRG.834.1	Niben261Chr01[.]67509552-67510355	u
MSTRG.877.1	Niben261Chr01[.]71070577-71072101	u
MSTRG.878.1	Niben261Chr01[.]71147209-71147547	u
MSTRG.889.1	Niben261Chr01[.]71998779-72000475	u
MSTRG.902.1	Niben261Chr01[.]72790091-72790984	u
MSTRG.917.1	Niben261Chr01[.]74220042-74220468	u
MSTRG.944.1	Niben261Chr01[.]78194496-78196665	u
MSTRG.965.1	Niben261Chr01[.]79730039-79730810	u
MSTRG.977.1	Niben261Chr01[.]81032151-81033224	u
MSTRG.995.1	Niben261Chr01[.]82674713-82674913	u
MSTRG.997.1	Niben261Chr01[.]82749674-82749960	u
MSTRG.1002.1	Niben261Chr01[.]83338939-83339720	u
MSTRG.1006.1	Niben261Chr01[.]83510884-83513026	u
MSTRG.1009.1	Niben261Chr01[.]84128361-84129529	u
MSTRG.1011.1	Niben261Chr01[.]84243612-84244487	u
MSTRG.1020.1	Niben261Chr01[.]84593796-84594488	u
MSTRG.1021.1	Niben261Chr01[.]84617600-84617949	u
MSTRG.1042.1	Niben261Chr01[.]86098009-86100042	u
MSTRG.1047.1	Niben261Chr01[.]86913876-86914538	u
MSTRG.1051.1	Niben261Chr01[.]87201464-87202262	u
MSTRG.1098.1	Niben261Chr01[.]90465157-90466273	u
MSTRG.1106.1	Niben261Chr01[.]91249917-91250599	u
MSTRG.1107.1	Niben261Chr01[.]91257225-91257792	u
MSTRG.1111.1	Niben261Chr01[.]91618776-91620396	u
MSTRG.1126.1	Niben261Chr01[.]93601792-93602689	u
MSTRG.1127.1	Niben261Chr01[.]93657073-93658787	u
MSTRG.1130.1	Niben261Chr01[.]93916929-93917727	u
MSTRG.1132.1	Niben261Chr01[.]94325276-94326190	u
MSTRG.1173.1	Niben261Chr01[.]97011429-97012104	u
MSTRG.1187.1	Niben261Chr01[.]98181287-98182033	u
MSTRG.1190.1	Niben261Chr01[.]98395151-98395634	u
MSTRG.1191.1	Niben261Chr01[.]98565804-98567456	u
MSTRG.1197.1	Niben261Chr01[.]99018785-99020067	u
MSTRG.1198.1	Niben261Chr01[.]99125431-99126488	u
MSTRG.1202.1	Niben261Chr01[.]99739690-99740380	u
MSTRG.1211.1	Niben261Chr01[.]101292240-101292790	u
MSTRG.1220.1	Niben261Chr01[.]103543259-103545752	u
MSTRG.1221.1	Niben261Chr01[.]103745127-103745486	u
MSTRG.1223.1	Niben261Chr01[.]103765229-103765531	u
MSTRG.1224.1	Niben261Chr01[.]103792203-103793378	u
MSTRG.1244.1	Niben261Chr01[.]105846643-105847489	u
MSTRG.1248.1	Niben261Chr01[.]106094274-106094929	u
MSTRG.1251.1	Niben261Chr01[.]106182264-106182535	u
MSTRG.1256.1	Niben261Chr01[.]107211104-107212818	u
MSTRG.1278.1	Niben261Chr01[.]108365076-108365622	u
MSTRG.1283.1	Niben261Chr01[.]108683809-108684352	u
MSTRG.1285.1	Niben261Chr01[.]108801649-108802653	u
MSTRG.1286.1	Niben261Chr01[.]108839120-108839933	u
MSTRG.1309.1	Niben261Chr01[.]109938169-109939410	u
MSTRG.1310.1	Niben261Chr01[.]109994138-109994515	u
MSTRG.1311.1	Niben261Chr01[.]109995163-109995807	u
MSTRG.1313.1	Niben261Chr01[.]110061788-110062432	u
MSTRG.1319.1	Niben261Chr01[.]110536075-110536908	u
MSTRG.1334.1	Niben261Chr01[.]111528599-111530674	u
MSTRG.1340.1	Niben261Chr01[.]112094443-112095091	u
MSTRG.1343.1	Niben261Chr01[.]112283418-112284557	u
MSTRG.1347.1	Niben261Chr01[.]112456275-112457239	u
MSTRG.1353.1	Niben261Chr01[.]112719238-112720262	u
MSTRG.1355.1	Niben261Chr01[.]112732168-112733080	u
MSTRG.1367.1	Niben261Chr01[.]113303350-113305524	u
MSTRG.1383.1	Niben261Chr01[.]113906024-113906758	u
MSTRG.1385.1	Niben261Chr01[.]114042676-114043621	u
MSTRG.1390.1	Niben261Chr01[.]114505607-114506976	u
MSTRG.1399.1	Niben261Chr01[.]115158669-115159729	u
MSTRG.1406.1	Niben261Chr01[.]115517440-115518277	u
MSTRG.1410.1	Niben261Chr01[.]116691739-116692776	u
[truncated: 36,771 more rows]
